# Supplementary material for: Treatment resistance analysis reveals GLUT‐1‐mediated glucose uptake as a major target of synthetic rocaglates in cancer cells
Source: Cancer Med. 2021 Sep 20;10(19):6807–22. doi: 10.1002/cam4.4212 (PMC8495295; doi:10.1002/cam4.4212)
Supplement: Supplementary file 2 — Table S1 [file CAM4-10-6807-s002.xlsx]

## Sheet: HCT116
HCT116 - Differentially expressed genes IMD-3 vs. Control (48 h treatment)
Genes were considered significantly deregulated if they exhibit a Benjamini-Hochberg-adjusted p-value ≤ 0.05 and a log2(Fold change) ≥ 1 or log2(Fold change) ≤ -1, describing a minimum 2-fold up-/downregulation. Those genes were used for IPA.
IlluminaID	Entrez	Symbol	Genename	log2FC	p.value.adjustedBH
ILMN_2062468	3490	IGFBP7	insulin like growth factor binding protein 7	-4.12535	6.46e-09
ILMN_3247159	677776	SCARNA8	small Cajal body-specific RNA 8	-3.76276	4.88e-08
ILMN_1723625	5871	MAP4K2	mitogen-activated protein kinase kinase kinase kinase 2	-3.59109	1.6e-09
ILMN_1698243	112770	C1orf85	glycosylated lysosomal membrane protein	-3.45579	3.51e-09
ILMN_1704063	23416	KCNH3	potassium voltage-gated channel subfamily H member 3	-3.31545	1.52e-07
ILMN_1785095	155066	ATP6V0E2	ATPase H+ transporting V0 subunit e2	-3.18242	1.71e-08
ILMN_1681737	11013	TMSB15A	thymosin beta 15a	-3.16764	4.27e-07
ILMN_1805916	8508	NIPSNAP1	nipsnap homolog 1	-3.11239	1.38e-08
ILMN_1800634	4833	NME4	NME/NM23 nucleoside diphosphate kinase 4	-3.10028	1.61e-08
ILMN_1664861	3397	ID1	inhibitor of DNA binding 1, HLH protein	-3.07487	5.48e-09
ILMN_1759766	404217	CTXN1	cortexin 1	-3.04152	3.14e-09
ILMN_2249018	389816	LRRC26	leucine rich repeat containing 26	-3.03144	3.67e-08
ILMN_1713751	8728	ADAM19	ADAM metallopeptidase domain 19	-3.03084	1.69e-07
ILMN_2063168	7851	MALL	mal, T-cell differentiation protein like	-3.02174	8.09e-09
ILMN_1809477	23589	CARHSP1	calcium regulated heat stable protein 1	-3.01127	3.1e-08
ILMN_1756469	2593	GAMT	guanidinoacetate N-methyltransferase	-3.00979	7.26e-07
ILMN_2354515	25915	NDUFAF3	NADH:ubiquinone oxidoreductase complex assembly factor 3	-3.00449	1.71e-08
ILMN_1660793	124222	PAQR4	progestin and adipoQ receptor family member 4	-2.99217	2.65e-08
ILMN_1694111	11284	PNKP	polynucleotide kinase 3'-phosphatase	-2.9896	2.72e-07
ILMN_1737728	83461	CDCA3	cell division cycle associated 3	-2.9734	2.19e-07
ILMN_2176625	285735	LOC285735	long intergenic non-protein coding RNA 326	-2.9698	8.05e-07
ILMN_1777190	1675	CFD	complement factor D	-2.93603	5.56e-09
ILMN_1766573	7012	TERC	telomerase RNA component	-2.91254	1.69e-08
ILMN_1682459	10382	TUBB4	tubulin beta 4A class IVa	-2.90121	8.82e-09
ILMN_2181432	390928	PAPL	acid phosphatase 7, tartrate resistant (putative)	-2.84896	2.68e-07
ILMN_2330243	4521	NUDT1	nudix hydrolase 1	-2.84801	4.8e-08
ILMN_1759743	124565	SLC38A10	solute carrier family 38 member 10	-2.83247	7.17e-07
ILMN_3232696	1719	DHFR	dihydrofolate reductase	-2.83012	4.32e-06
ILMN_2380588	10591	C6orf108	2'-deoxynucleoside 5'-phosphate N-hydrolase 1	-2.79645	1.66e-08
ILMN_1789627	2812	GP1BB		-2.79164	7.46e-07
ILMN_1724437	23464	GCAT	glycine C-acetyltransferase	-2.79014	2.14e-08
ILMN_1808566	79847	TMEM180	major facilitator superfamily domain containing 13A	-2.77172	2.16e-07
ILMN_1671933	29899	GPSM2	G protein signaling modulator 2	-2.75139	2.84e-07
ILMN_1805064		SCARNA9	small Cajal body-specific RNA 9	-2.73935	2.28e-06
ILMN_2338323	994	CDC25B	cell division cycle 25B	-2.71371	1.27e-08
ILMN_1678678	2542	SLC37A4	solute carrier family 37 member 4	-2.71337	2.2e-08
ILMN_1739594	26027	ACOT11	acyl-CoA thioesterase 11	-2.69134	3.67e-08
ILMN_1684217	9212	AURKB	aurora kinase B	-2.688	3.58e-08
ILMN_1806037	7083	TK1	thymidine kinase 1	-2.67774	8.56e-08
ILMN_2201533	254863	C17orf61	transmembrane protein 256	-2.67262	2.4e-08
ILMN_2369580	8131	C16orf35	NPR3 like, GATOR1 complex subunit	-2.66685	2.75e-07
ILMN_2336609	54843	SYTL2	synaptotagmin like 2	-2.65408	7.73e-06
ILMN_1672503	1808	DPYSL2	dihydropyrimidinase like 2	-2.64193	3.11e-08
ILMN_1709734	652	BMP4	bone morphogenetic protein 4	-2.64108	1.69e-07
ILMN_1695658	10112	KIF20A	kinesin family member 20A	-2.63336	1.38e-07
ILMN_2384807	85444	LRRCC1	leucine rich repeat and coiled-coil centrosomal protein 1	-2.62907	2.87e-06
ILMN_1669456	4832	NME3	NME/NM23 nucleoside diphosphate kinase 3	-2.62891	1.72e-07
ILMN_1655684	54938	SARS2	seryl-tRNA synthetase 2, mitochondrial	-2.62609	3.49e-09
ILMN_1690223	26047	CNTNAP2	contactin associated protein like 2	-2.62584	4.07e-07
ILMN_1774066	85014	TMEM141	transmembrane protein 141	-2.62369	9.01e-07
ILMN_2308689	60509	AGBL5	ATP/GTP binding protein like 5	-2.61784	3.17e-08
ILMN_1682781	8463	TEAD2	TEA domain transcription factor 2	-2.61604	4.2e-08
ILMN_1690523	55222	LRRC20	leucine rich repeat containing 20	-2.61417	2.64e-07
ILMN_1807016	9355	LHX2	LIM homeobox 2	-2.57552	1.09e-05
ILMN_1801939	9133	CCNB2	cyclin B2	-2.56438	9.37e-09
ILMN_2179726	90835	C16orf93	coiled-coil domain containing 189	-2.55147	2.41e-07
ILMN_1678781	115703	ARHGAP33	Rho GTPase activating protein 33	-2.5447	1.38e-07
ILMN_1659364	5985	RFC5	replication factor C subunit 5	-2.52842	1.13e-07
ILMN_1654629	84286	TMEM175	transmembrane protein 175	-2.52684	2.56e-08
ILMN_1657796	3925	STMN1	stathmin 1	-2.52172	3e-06
ILMN_1805725	2583	B4GALNT1	beta-1,4-N-acetyl-galactosaminyltransferase 1	-2.52034	2.93e-07
ILMN_1773620	6601	SMARCC2	SWI/SNF related, matrix associated, actin dependent regulator of chromatin subfamily c member 2	-2.51941	1.7e-07
ILMN_1728972	54478	FAM64A	PICALM interacting mitotic regulator	-2.51554	4.59e-08
ILMN_3239771	9787	DLGAP5	DLG associated protein 5	-2.50763	6.85e-08
ILMN_1730809	3177	SLC29A2	solute carrier family 29 member 2	-2.50537	7.23e-07
ILMN_1803194	2584	GALK1	galactokinase 1	-2.49718	2.23e-08
ILMN_1732688	1854	DUT	deoxyuridine triphosphatase	-2.4947	7.19e-07
ILMN_1671568	55268	ECHDC2	enoyl-CoA hydratase domain containing 2	-2.4914	3.01e-07
ILMN_1772686	89846	FGD3	FYVE, RhoGEF and PH domain containing 3	-2.48885	1.12e-06
ILMN_1673521	84634	KISS1R	KISS1 receptor	-2.4864	1.6e-06
ILMN_1769694	41	ACCN2	acid sensing ion channel subunit 1	-2.48514	2.18e-06
ILMN_2158336	56904	SH3GLB2	SH3 domain containing GRB2 like, endophilin B2	-2.47645	3.12e-08
ILMN_1755711	80169	CTC1	CST telomere replication complex component 1	-2.47193	1.22e-05
ILMN_3246206	677845	SNORA79	small nucleolar RNA, H/ACA box 79	-2.4631	1.86e-07
ILMN_3236010	677780	SCARNA11	small Cajal body-specific RNA 11	-2.44569	2.63e-06
ILMN_1731640	286527	TMSB15B	thymosin beta 15B	-2.42677	1.68e-06
ILMN_1726565	5296	PIK3R2	phosphoinositide-3-kinase regulatory subunit 2	-2.42254	2.68e-08
ILMN_1744949	22836	RHOBTB3	Rho related BTB domain containing 3	-2.42032	1.33e-07
ILMN_1751776	150468	CKAP2L	cytoskeleton associated protein 2 like	-2.41757	3.8e-08
ILMN_1757877	54985	HCFC1R1	host cell factor C1 regulator 1	-2.40813	1.33e-06
ILMN_1679984	170261	ZCCHC12	zinc finger CCHC-type containing 12	-2.40787	3.09e-07
ILMN_1798654	4175	MCM6	minichromosome maintenance complex component 6	-2.39972	1.23e-08
ILMN_1767068	4091	SMAD6	SMAD family member 6	-2.38058	1.84e-07
ILMN_1736752	118881	COMTD1	catechol-O-methyltransferase domain containing 1	-2.37891	6.09e-07
ILMN_1723709	138162	C9orf116	chromosome 9 open reading frame 116	-2.37218	2.77e-06
ILMN_1792076	55809	TRERF1	transcriptional regulating factor 1	-2.36775	1.07e-06
ILMN_1774336	5427	POLE2	DNA polymerase epsilon 2, accessory subunit	-2.36623	6.3e-08
ILMN_2130635	80020	FOXRED2	FAD dependent oxidoreductase domain containing 2	-2.36217	4.04e-07
ILMN_1699421	11199	ANXA10	annexin A10	-2.36176	5.76e-08
ILMN_1803005	25974	MMACHC	methylmalonic aciduria (cobalamin deficiency) cblC type, with homocystinuria	-2.35095	8.73e-08
ILMN_1772644	256364	EML3	echinoderm microtubule associated protein like 3	-2.34785	1.6e-07
ILMN_1809590	51659	GINS2	GINS complex subunit 2	-2.34101	3.31e-08
ILMN_1741200	5993	RFX5	regulatory factor X5	-2.33729	1.75e-07
ILMN_1705686	4900	NRGN	neurogranin	-2.33522	1.31e-05
ILMN_1785404	9982	FGFBP1	fibroblast growth factor binding protein 1	-2.33479	4.23e-07
ILMN_2064725	196410	METTL7B	methyltransferase like 7B	-2.33436	7.75e-06
ILMN_1748093	5050	PAFAH1B3	platelet activating factor acetylhydrolase 1b catalytic subunit 3	-2.33135	1.35e-07
ILMN_1788166	7272	TTK	TTK protein kinase	-2.33014	5.33e-07
ILMN_1797693	140707	BRI3BP	BRI3 binding protein	-2.32773	4.59e-07
ILMN_1751743	7515	XRCC1	X-ray repair cross complementing 1	-2.31907	2.76e-07
ILMN_2349459	332	BIRC5	baculoviral IAP repeat containing 5	-2.31592	3.33e-05
ILMN_1814281	57405	SPC25	SPC25, NDC80 kinetochore complex component	-2.30994	2.71e-06
ILMN_1711894	4602	MYB	MYB proto-oncogene, transcription factor	-2.30782	3.15e-07
ILMN_2157510	5959	RDH5	biogenesis of lysosomal organelles complex 1 subunit 1	-2.30651	6.18e-07
ILMN_1671843	84722	PSRC1	proline and serine rich coiled-coil 1	-2.30058	7.07e-05
ILMN_2189605	159090	FAM122B	family with sequence similarity 122B	-2.29669	8.67e-06
ILMN_1804090	1468	SLC25A10	solute carrier family 25 member 10	-2.28861	2.31e-06
ILMN_2202948	699	BUB1	BUB1 mitotic checkpoint serine/threonine kinase	-2.28773	8.69e-08
ILMN_1755974	230	ALDOC	aldolase, fructose-bisphosphate C	-2.28197	2.88e-08
ILMN_2323801	4337	MOCS1	molybdenum cofactor synthesis 1	-2.27527	1.57e-06
ILMN_1704056	85495	RPPH1	ribonuclease P RNA component H1	-2.27303	4.43e-06
ILMN_1799106	64757	MOSC1	mitochondrial amidoxime reducing component 1	-2.27203	2.68e-07
ILMN_1658289	84058	WDR54	WD repeat domain 54	-2.26948	1.71e-08
ILMN_1781400	6542	SLC7A2	solute carrier family 7 member 2	-2.26741	2.7e-06
ILMN_1667260	5595	MAPK3	mitogen-activated protein kinase 3	-2.26003	3.14e-07
ILMN_1782403	55771	PRR11	proline rich 11	-2.25022	3.69e-07
ILMN_1750181	54997	TESC	tescalcin	-2.24969	5.26e-07
ILMN_1658619	23286	WWC1	WW and C2 domain containing 1	-2.24938	5.5e-08
ILMN_2099301	25777	SUN2	Sad1 and UNC84 domain containing 2	-2.24679	2.12e-07
ILMN_1713124	8644	AKR1C3	aldo-keto reductase family 1 member C3	-2.23644	7.65e-06
ILMN_1718766	4494	MT1F	metallothionein 1F	-2.2243	3.67e-08
ILMN_1737184	83879	CDCA7	cell division cycle associated 7	-2.22284	9.03e-08
ILMN_1651705	847	CAT	catalase	-2.22188	2.15e-06
ILMN_1711823	80233	C17orf70	Fanconi anemia core complex associated protein 100	-2.22127	2.55e-07
ILMN_2091310	55107	ANO1	anoctamin 1	-2.21773	2.34e-07
ILMN_3239704	100124539	SNORA11B	small nucleolar RNA, H/ACA box 11B	-2.21516	4.04e-07
ILMN_1733799	348262	FAM195B	MAPK regulated corepressor interacting protein 1	-2.21235	7.26e-07
ILMN_1710752	93100	NAPRT1	nicotinate phosphoribosyltransferase	-2.20976	2.18e-07
ILMN_1700031	23532	PRAME	preferentially expressed antigen in melanoma	-2.20693	2.06e-05
ILMN_1674698	57505	AARS2	alanyl-tRNA synthetase 2, mitochondrial	-2.20331	1.74e-06
ILMN_1705774	84948	TIGD5	tigger transposable element derived 5	-2.19486	4.65e-08
ILMN_1815700	89780	WNT3A	Wnt family member 3A	-2.19325	1.41e-06
ILMN_1694502	5557	PRIM1	DNA primase subunit 1	-2.19011	1.33e-07
ILMN_2305225	65009	NDRG4	NDRG family member 4	-2.18162	5.24e-06
ILMN_1657475	2592	GALT	galactose-1-phosphate uridylyltransferase	-2.17688	3.86e-07
ILMN_1749799	79366	HMGN5	high mobility group nucleosome binding domain 5	-2.17536	3.21e-07
ILMN_1746673	55964	Sep 03	septin 3	-2.17483	0.000493348
ILMN_1738552	6507	SLC1A3	solute carrier family 1 member 3	-2.17379	9.03e-08
ILMN_1687864	51367	POP5	POP5 homolog, ribonuclease P/MRP subunit	-2.16862	5.38e-08
ILMN_1795639	4255	MGMT	O-6-methylguanine-DNA methyltransferase	-2.16272	3.65e-05
ILMN_1679949	79085	SLC25A23	solute carrier family 25 member 23	-2.15739	2.56e-08
ILMN_2127605	4037	LRP3	LDL receptor related protein 3	-2.14561	1.24e-07
ILMN_2269136	116988	AGAP3	ArfGAP with GTPase domain, ankyrin repeat and PH domain 3	-2.14405	6.99e-06
ILMN_1776723	51131	PHF11	PHD finger protein 11	-2.14397	3.65e-06
ILMN_1651237	81620	CDT1	chromatin licensing and DNA replication factor 1	-2.14281	7.02e-08
ILMN_1814120	55825	PECR	peroxisomal trans-2-enoyl-CoA reductase	-2.13893	1.61e-06
ILMN_1777660	9781	RNF144A	ring finger protein 144A	-2.13346	0.000611925
ILMN_1665538	6502	SKP2	S-phase kinase associated protein 2	-2.13285	9.52e-07
ILMN_2210482	65993	MRPS34	mitochondrial ribosomal protein S34	-2.13121	1.64e-06
ILMN_2380938	9066	SYT7	synaptotagmin 7	-2.12988	8.06e-08
ILMN_1696375	64427	TTC31	tetratricopeptide repeat domain 31	-2.12797	9.57e-06
ILMN_1703433	57048	PLSCR3		-2.1141	6.79e-08
ILMN_3244117	50861	STMN3	stathmin 3	-2.11302	0.00329247
ILMN_1718023	327	APEH	acylaminoacyl-peptide hydrolase	-2.11259	1.28e-07
ILMN_1791186	93663	ARHGAP18	Rho GTPase activating protein 18	-2.11016	2.44e-05
ILMN_1781943	81610	FAM83D	family with sequence similarity 83 member D	-2.10636	1.51e-07
ILMN_1678619	26007	DAK	triokinase and FMN cyclase	-2.102	5.46e-06
ILMN_1669928	27237	ARHGEF16	Rho guanine nucleotide exchange factor 16	-2.09914	1.51e-06
ILMN_1693270	56241	SUSD2	sushi domain containing 2	-2.09064	4.67e-06
ILMN_1733746	65055	REEP1	receptor accessory protein 1	-2.0878	9.74e-06
ILMN_1700728	200634	KRTCAP3	keratinocyte associated protein 3	-2.08601	3.12e-07
ILMN_1746206	22994	AZI1	centrosomal protein 131	-2.07994	8.06e-08
ILMN_2126706	4001	LMNB1	lamin B1	-2.07869	3.91e-06
ILMN_3209973	170463	SSBP4	single stranded DNA binding protein 4	-2.07355	0.0113644
ILMN_1652846	5833	PCYT2	phosphate cytidylyltransferase 2, ethanolamine	-2.07269	8.41e-07
ILMN_1718734	4302	MLLT6	MLLT6, PHD finger containing	-2.06937	6.97e-07
ILMN_1753413	11078	TRIOBP	TRIO and F-actin binding protein	-2.06824	2.44e-05
ILMN_1803392	5026	P2RX5-TAX1BP3		-2.06664	2.07e-07
ILMN_2120072	84140	FAM161A	family with sequence similarity 161 member A	-2.06533	1.67e-06
ILMN_1777740	51337	C8orf55	thioesterase superfamily member 6	-2.06366	4.6e-07
ILMN_1756071	4240	MFGE8	milk fat globule-EGF factor 8 protein	-2.06216	4.95e-07
ILMN_1676413	7447	VSNL1	visinin like 1	-2.06211	6.99e-05
ILMN_1719661	51734	SEPX1	methionine sulfoxide reductase B1	-2.06053	1.69e-07
ILMN_1730351	400629	TEX19	testis expressed 19	-2.0517	1.02e-06
ILMN_1803838	84518	CNFN	cornifelin	-2.05151	2.17e-06
ILMN_1672536	2192	FBLN1	fibulin 1	-2.05116	4.66e-06
ILMN_1748352	1515	CTSL2	cathepsin V	-2.04969	3.61e-07
ILMN_1671478	1152	CKB	creatine kinase B	-2.04477	5.72e-08
ILMN_1732885	84464	SLX4	SLX4 structure-specific endonuclease subunit	-2.04338	4.86e-05
ILMN_3200330	3312	HSPA8	heat shock protein family A (Hsp70) member 8	-2.04178	2.75e-07
ILMN_1740430	56731	SLC2A4RG	SLC2A4 regulator	-2.04	2.55e-07
ILMN_1755649	9121	SLC16A5	solute carrier family 16 member 5	-2.03937	6.09e-07
ILMN_1720623	94120	SYTL3	synaptotagmin like 3	-2.03853	4.07e-07
ILMN_1772074	352909	C19orf51	dynein axonemal assembly factor 3	-2.03583	7.88e-07
ILMN_1651819	63917	GALNT11	polypeptide N-acetylgalactosaminyltransferase 11	-2.03106	1.77e-06
ILMN_1735735	10300	KATNB1	katanin regulatory subunit B1	-2.02506	6.15e-06
ILMN_1786065	29128	hNp95	ubiquitin like with PHD and ring finger domains 1	-2.02425	1.08e-07
ILMN_1698307	28988	DBNL	drebrin like	-2.02163	7.65e-05
ILMN_1702637	55859	BEX1	brain expressed X-linked 1	-2.01965	2.97e-06
ILMN_2285996	9768	KIAA0101	PCNA clamp associated factor	-2.0187	0.00151927
ILMN_1778321	11182	SLC2A6	solute carrier family 2 member 6	-2.01378	2.06e-07
ILMN_2207328	25941	C18orf10	tubulin polyglutamylase complex subunit 2	-2.00703	0.000133978
ILMN_2082865	51090	PLLP	plasmolipin	-2.00457	2.41e-05
ILMN_2133675	6448	SGSH	N-sulfoglucosamine sulfohydrolase	-2.00398	5.45e-06
ILMN_1693394	10295	BCKDK	branched chain ketoacid dehydrogenase kinase	-2.00253	2.05e-07
ILMN_1721876	7077	TIMP2	TIMP metallopeptidase inhibitor 2	-1.99964	1.72e-05
ILMN_1742866	2149	F2R	coagulation factor II thrombin receptor	-1.99543	3.41e-06
ILMN_1714433	65108	MARCKSL1	MARCKS like 1	-1.99042	5.01e-07
ILMN_2387471	80164	DKFZp761K0816	proline rich 36	-1.98354	1.12e-06
ILMN_1758457	125058	TBC1D16	TBC1 domain family member 16	-1.97926	2.87e-06
ILMN_1757440	138311	FAM69B	family with sequence similarity 69 member B	-1.97746	2.1e-06
ILMN_1756705	63922	CHTF18	chromosome transmission fidelity factor 18	-1.97503	4.08e-06
ILMN_3243966	677773	SCARNA23	small Cajal body-specific RNA 23	-1.97307	1.06e-06
ILMN_3249366	339123	JMJD8	jumonji domain containing 8	-1.97276	3.7e-07
ILMN_1666305	1033	CDKN3	cyclin dependent kinase inhibitor 3	-1.97265	3.03e-08
ILMN_1749327	5603	MAPK13	mitogen-activated protein kinase 13	-1.96977	3.86e-07
ILMN_1714167	1528	CYB5A	cytochrome b5 type A	-1.96723	9.12e-07
ILMN_1782938	117247	SLC16A10	solute carrier family 16 member 10	-1.96689	1.07e-05
ILMN_1774547	23164	MPRIP	myosin phosphatase Rho interacting protein	-1.96646	0.0080746
ILMN_1730622	51466	EVL	Enah/Vasp-like	-1.96344	3.82e-07
ILMN_1673673	55872	PBK	PDZ binding kinase	-1.95764	2.55e-07
ILMN_1733248	340371	NRBP2	nuclear receptor binding protein 2	-1.95734	1.73e-05
ILMN_1787885	79873	NUDT18	nudix hydrolase 18	-1.9551	2.21e-06
ILMN_1653553	283643	C14orf80	tubulin epsilon and delta complex 1	-1.95273	8.92e-07
ILMN_2065606	84134	TOMM40L	translocase of outer mitochondrial membrane 40 like	-1.95258	1.41e-06
ILMN_1786197	7025	NR2F1	nuclear receptor subfamily 2 group F member 1	-1.95102	3.92e-06
ILMN_1786041	140462	ASB9	ankyrin repeat and SOCS box containing 9	-1.95006	7.37e-06
ILMN_2332250	11332	ACOT7	acyl-CoA thioesterase 7	-1.94901	2.72e-07
ILMN_1693941	57549	IGSF9	immunoglobulin superfamily member 9	-1.94765	1.86e-06
ILMN_1800975	10197	PSME3	proteasome activator subunit 3	-1.94311	4.73e-07
ILMN_1811468	79191	IRX3	iroquois homeobox 3	-1.94253	6.87e-06
ILMN_1760933	5192	PEX10	peroxisomal biogenesis factor 10	-1.9416	1.33e-06
ILMN_1679438	79682	MLF1IP	centromere protein U	-1.94045	3.1e-07
ILMN_1761138	286257	C9orf142	PAXX, non-homologous end joining factor	-1.9386	1.03e-06
ILMN_1771039	51512	BC069212		-1.93546	3.47e-05
ILMN_1748840	794	CALB2	calbindin 2	-1.9296	0.000175222
ILMN_1687301	1462	VCAN	versican	-1.92933	1.92e-05
ILMN_1801377	222962	SLC29A4	solute carrier family 29 member 4	-1.92716	0.00045491
ILMN_1686097	7153	TOP2A	DNA topoisomerase II alpha	-1.92351	3.03e-07
ILMN_2145396	22977	AKR7A3	aldo-keto reductase family 7 member A3	-1.92271	7.49e-07
ILMN_1807211	84276	NICN1	nicolin 1	-1.92219	8.66e-07
ILMN_1732066	1159	CKMT1B	creatine kinase, mitochondrial 1A	-1.92112	1.91e-05
ILMN_1718972	113655	MFSD3	major facilitator superfamily domain containing 3	-1.92061	6.38e-07
ILMN_1712583	79006	METRN	meteorin, glial cell differentiation regulator	-1.91955	1.38e-06
ILMN_1662359	8363	HIST1H4J		-1.91944	3.46e-06
ILMN_1656129	57181	SLC39A10	solute carrier family 39 member 10	-1.91747	7.28e-06
ILMN_1696675	8824	CES2	carboxylesterase 2	-1.90926	5.41e-06
ILMN_1745420	26147	PHF19	PHD finger protein 19	-1.90685	3.34e-06
ILMN_1763000	55803	ADAP2	ArfGAP with dual PH domains 2	-1.90681	4.33e-06
ILMN_1681515	9244	CRLF1	cytokine receptor like factor 1	-1.9058	1.85e-06
ILMN_1694432	1397	CRIP2	cysteine rich protein 2	-1.90567	5.71e-06
ILMN_1717094	114991	ZNF618	zinc finger protein 618	-1.90561	2.53e-07
ILMN_1651405	65980	BRD9	bromodomain containing 9	-1.90334	1.74e-06
ILMN_1688455	23078	KIAA0564	von Willebrand factor A domain containing 8	-1.90319	1.51e-06
ILMN_1690125	9260	PDLIM7	PDZ and LIM domain 7	-1.90294	7.13e-07
ILMN_1656837	5947	RBP1	retinol binding protein 1	-1.90275	4.93e-07
ILMN_1724480	8313	AXIN2	axin 2	-1.90217	2.02e-06
ILMN_2306540	5152	PDE9A	phosphodiesterase 9A	-1.8966	1.34e-06
ILMN_1688178	27341	RRP7A	ribosomal RNA processing 7 homolog A	-1.89036	0.000307282
ILMN_1651642	221914	GPC2	glypican 2	-1.88967	3.2e-05
ILMN_1810901	10535	RNASEH2A	ribonuclease H2 subunit A	-1.88861	1.93e-06
ILMN_1812968	54345	SOX18	SRY-box 18	-1.88814	2.58e-05
ILMN_1660199	10449	ACAA2	acetyl-CoA acyltransferase 2	-1.88113	0.000561681
ILMN_1794213	25864	ABHD14A	abhydrolase domain containing 14A	-1.88022	6.79e-06
ILMN_1797074	10436	EMG1	EMG1, N1-specific pseudouridine methyltransferase	-1.87903	1.64e-06
ILMN_1775224	4846	NOS3	nitric oxide synthase 3	-1.87802	3.2e-06
ILMN_1717403	84904	C9orf100	Rho guanine nucleotide exchange factor 39	-1.87686	3.67e-06
ILMN_2103919	79414	LRFN3	leucine rich repeat and fibronectin type III domain containing 3	-1.86968	1.74e-06
ILMN_1738229	57446	NDRG3	NDRG family member 3	-1.86912	2.49e-05
ILMN_1807501	84296	GINS4	GINS complex subunit 4	-1.86569	8.67e-06
ILMN_1773119	899	CCNF	cyclin F	-1.86472	1.45e-05
ILMN_1733811	3728	JUP	junction plakoglobin	-1.86289	1.18e-06
ILMN_1725642	6612	SUMO3	small ubiquitin-like modifier 3	-1.8611	1.54e-06
ILMN_3248223	677777	SCARNA12	small Cajal body-specific RNA 12	-1.85985	4.07e-06
ILMN_1759870	84289	ING5		-1.85948	1.64e-05
ILMN_1735157	79695	GALNT12	polypeptide N-acetylgalactosaminyltransferase 12	-1.85784	1.98e-05
ILMN_1777233	1870	E2F2	E2F transcription factor 2	-1.85743	3.87e-06
ILMN_1696585	55612	FERMT1	fermitin family member 1	-1.85482	7.73e-06
ILMN_2409220	3161	HMMR	hyaluronan mediated motility receptor	-1.85369	2.29e-06
ILMN_1813671	6576	SLC25A1	solute carrier family 25 member 1	-1.85189	7.23e-07
ILMN_1762281	11258	DCTN3	dynactin subunit 3	-1.84917	1.36e-06
ILMN_1756657	81786	TRIM7	tripartite motif containing 7	-1.84714	1.47e-06
ILMN_1789112	284339	TMEM145	transmembrane protein 145	-1.84581	8.61e-07
ILMN_1657862	191	AHCY	adenosylhomocysteinase	-1.84556	5.72e-07
ILMN_1732296	3399	ID3	inhibitor of DNA binding 3, HLH protein	-1.8423	1.72e-06
ILMN_1684346	126282	TNFAIP8L1	TNF alpha induced protein 8 like 1	-1.83852	8.3e-06
ILMN_1684306	6275	S100A4	S100 calcium binding protein A4	-1.83689	3.8e-06
ILMN_1738237	64342	HS1BP3	HCLS1 binding protein 3	-1.83591	7.48e-06
ILMN_1769520	9246	UBE2L6	ubiquitin conjugating enzyme E2 L6	-1.83377	1.87e-07
ILMN_1786125	890	CCNA2	cyclin A2	-1.83359	9.03e-08
ILMN_2162253	10874	NMU	neuromedin U	-1.83039	5e-06
ILMN_1719906	3033	HADH	hydroxyacyl-CoA dehydrogenase	-1.82786	1.15e-06
ILMN_2392472	1058	CENPA	centromere protein A	-1.82325	1.6e-05
ILMN_3249807	348235	SKA2	spindle and kinetochore associated complex subunit 2	-1.82118	0.000559487
ILMN_1665583	203068	TUBB	tubulin beta class I	-1.82067	3.5e-06
ILMN_1694539	9064	MAP3K6	mitogen-activated protein kinase kinase kinase 6	-1.81975	4.68e-06
ILMN_1682404	6419	SETMAR	SET domain and mariner transposase fusion gene	-1.81968	9.32e-06
ILMN_1732537	54919	HEATR2	dynein axonemal assembly factor 5	-1.81716	3.96e-06
ILMN_1664168	8402	SLC25A11	solute carrier family 25 member 11	-1.81684	2.44e-05
ILMN_1815169	4174	MCM5	minichromosome maintenance complex component 5	-1.81589	2.54e-07
ILMN_1729208	27018	NGFRAP1	brain expressed X-linked 3	-1.81372	0.000303071
ILMN_1730229	84952	CGNL1	cingulin like 1	-1.81072	1.39e-05
ILMN_1676361	58504	ARHGAP22	Rho GTPase activating protein 22	-1.8095	8.45e-05
ILMN_3237623			RNA, Ro-associated Y1	-1.80876	3.45e-06
ILMN_2384056	2852	GPER	G protein-coupled estrogen receptor 1	-1.80289	0.00010356
ILMN_1652580	5424	POLD1	DNA polymerase delta 1, catalytic subunit	-1.80091	5.89e-06
ILMN_3239254	652995	UCA1	urothelial cancer associated 1 (non-protein coding)	-1.80038	2.65e-05
ILMN_1740441	1727	CYB5R3	cytochrome b5 reductase 3	-1.79767	4.07e-07
ILMN_1719660	27293	SMPDL3B	sphingomyelin phosphodiesterase acid like 3B	-1.79508	7.57e-05
ILMN_1738093	84900	RNFT2	ring finger protein, transmembrane 2	-1.79361	5.15e-05
ILMN_3277905	6319	SCD	stearoyl-CoA desaturase	-1.79323	5.81e-06
ILMN_1809496	26958	COPG2	coatomer protein complex subunit gamma 2	-1.79283	5.01e-06
ILMN_1795429	7414	VCL	vinculin	-1.78952	4.66e-06
ILMN_3236821	3315	HSPB1	heat shock protein family B (small) member 1	-1.78739	3.65e-06
ILMN_3238274	55643	BTBD2	BTB domain containing 2	-1.78696	6.46e-07
ILMN_2347592	4828	NMB	neuromedin B	-1.78625	0.000164771
ILMN_1718206	9703	KIAA0100	KIAA0100	-1.78609	0.000273464
ILMN_1715024	4047	LSS	lanosterol synthase	-1.77916	1.64e-06
ILMN_1724009	79918	SETD6	SET domain containing 6	-1.77691	1.53e-05
ILMN_2323508	83543	AIF1L	allograft inflammatory factor 1 like	-1.77674	9.32e-06
ILMN_1704024	54958	TMEM160	transmembrane protein 160	-1.77229	4.12e-07
ILMN_1677043	8574	AKR7A2	aldo-keto reductase family 7 member A2	-1.77054	2.89e-07
ILMN_1736176	5347	PLK1	polo like kinase 1	-1.76972	1.94e-05
ILMN_1705871	23259	DDHD2	DDHD domain containing 2	-1.7682	3.46e-06
ILMN_3285785	5037	PEBP1	phosphatidylethanolamine binding protein 1	-1.76682	2.15e-06
ILMN_1780667	25886	POC1A	POC1 centriolar protein A	-1.76657	1.65e-06
ILMN_2310814	4137	MAPT	microtubule associated protein tau	-1.76517	1.45e-06
ILMN_1813028	23468	CBX5	chromobox 5	-1.76408	4.37e-07
ILMN_3310491				-1.76059	8.29e-07
ILMN_3247753	339778	C2orf70	chromosome 2 open reading frame 70	-1.76058	5.41e-05
ILMN_1655577	7074	TIAM1	T-cell lymphoma invasion and metastasis 1	-1.75725	1.12e-06
ILMN_2227968	4913	NTHL1	nth like DNA glycosylase 1	-1.75535	1.22e-05
ILMN_2076640	10657	KHDRBS1	KH RNA binding domain containing, signal transduction associated 1	-1.75503	6.79e-08
ILMN_1692698	79805	VASH2	vasohibin 2	-1.75371	1.94e-06
ILMN_2103685	55789	DEPDC1B	DEP domain containing 1B	-1.75364	0.000130883
ILMN_1700695	23446	SLC44A1	solute carrier family 44 member 1	-1.75339	0.00106312
ILMN_1678143	397	ARHGDIB	Rho GDP dissociation inhibitor beta	-1.74958	1.15e-06
ILMN_1726104	25906	C11orf51	anaphase promoting complex subunit 15	-1.7456	1.66e-07
ILMN_1684054	427	ASAH1	N-acylsphingosine amidohydrolase 1	-1.7441	1.62e-05
ILMN_1716678	10577	NPC2	NPC intracellular cholesterol transporter 2	-1.74391	8.4e-07
ILMN_2309534	201299	RDM1	RAD52 motif containing 1	-1.74338	6.74e-06
ILMN_3308663		MIR1228	microRNA 1228	-1.74243	2.97e-05
ILMN_2263144	79064	TMEM223	transmembrane protein 223	-1.7411	4.23e-05
ILMN_3238570	728689	EIF3CL	eukaryotic translation initiation factor 3 subunit C like	-1.73429	2.12e-06
ILMN_1807044	10422	UBAC1	UBA domain containing 1	-1.73152	1.74e-06
ILMN_1739001	4070	TACSTD2	tumor associated calcium signal transducer 2	-1.73044	8.13e-07
ILMN_1783337	26063	DECR2	2,4-dienoyl-CoA reductase 2	-1.72723	2.88e-05
ILMN_1713496	8869	ST3GAL5	ST3 beta-galactoside alpha-2,3-sialyltransferase 5	-1.72706	1.68e-05
ILMN_1787981	4237	MFAP2	microfibril associated protein 2	-1.71923	6.74e-06
ILMN_2380163	5792	PTPRF	protein tyrosine phosphatase, receptor type F	-1.71908	1.32e-06
ILMN_1657547	91057	CCDC34	coiled-coil domain containing 34	-1.71848	5.48e-06
ILMN_2412860	4173	MCM4	minichromosome maintenance complex component 4	-1.71795	3.48e-06
ILMN_2208158	2969	GTF2IP1		-1.71769	5.85e-07
ILMN_2331231	8771	TNFRSF6B		-1.71699	1.36e-05
ILMN_1761946	150696	PROM2	prominin 2	-1.71306	1.27e-06
ILMN_2341661	2118	ETV4	ETS variant 4	-1.71296	4.96e-05
ILMN_1708672	39	ACAT2	acetyl-CoA acetyltransferase 2	-1.71212	5.42e-07
ILMN_1660275	60526	C2orf43	lipid droplet associated hydrolase	-1.71138	0.000374665
ILMN_1735658	25914	RTTN	rotatin	-1.70822	1.18e-06
ILMN_1712913	90249	UNC5A	unc-5 netrin receptor A	-1.70788	5.4e-06
ILMN_1739645	54443	ANLN	anillin actin binding protein	-1.70776	1.24e-06
ILMN_1789240	64223	MLST8	MTOR associated protein, LST8 homolog	-1.70731	2.63e-06
ILMN_2392189	10217	CTDSPL	CTD small phosphatase like	-1.70629	3.84e-06
ILMN_1808071	9928	KIF14	kinesin family member 14	-1.70578	8.39e-06
ILMN_1751425	79956	ERMP1	endoplasmic reticulum metallopeptidase 1	-1.70522	0.00014716
ILMN_1656185	54849	DEF8	differentially expressed in FDCP 8 homolog	-1.70408	5.08e-06
ILMN_1815719	5336	PLCG2	phospholipase C gamma 2	-1.70344	1.11e-07
ILMN_1723117	55705	IPO9	importin 9	-1.70339	5.69e-05
ILMN_1900110		IRS1		-1.70063	3.11e-06
ILMN_3233205	677824	SNHG7	small nucleolar RNA host gene 7	-1.70032	1.46e-05
ILMN_3188110	55049	C19orf60	required for excision 1-B domain containing	-1.69846	0.000134386
ILMN_1677200	26999	CYFIP2	cytoplasmic FMR1 interacting protein 2	-1.69628	2.21e-06
ILMN_1653856	84959	UBASH3B	ubiquitin associated and SH3 domain containing B	-1.69547	1.72e-06
ILMN_2345016	80142	PTGES2	prostaglandin E synthase 2	-1.69509	6.1e-06
ILMN_2057566	283871	PGP	phosphoglycolate phosphatase	-1.69218	2.09e-06
ILMN_3242405		RMRP	RNA component of mitochondrial RNA processing endoribonuclease	-1.6885	4.27e-05
ILMN_1783231	58473	PLEKHB1	pleckstrin homology domain containing B1	-1.68838	0.000892059
ILMN_1653466	57801	HES4	hes family bHLH transcription factor 4	-1.68795	8.36e-06
ILMN_3248703		SNORD99	small nucleolar RNA, C/D box 99	-1.68743	9.92e-06
ILMN_2202423	3070	HELLS	helicase, lymphoid specific	-1.68286	5.61e-06
ILMN_1732717	112703	FAM71E1	family with sequence similarity 71 member E1	-1.68039	2.75e-07
ILMN_1767766	7001	PRDX2	peroxiredoxin 2	-1.68035	3.63e-06
ILMN_2368718	79019	CENPM	centromere protein M	-1.68018	3.04e-05
ILMN_3179891				-1.67957	8.79e-05
ILMN_1809963	55316	RSAD1	radical S-adenosyl methionine domain containing 1	-1.67889	1.88e-06
ILMN_1704353	3321	IGSF3	immunoglobulin superfamily member 3	-1.67801	0.000157019
ILMN_1691237	10486	CAP2	cyclase associated actin cytoskeleton regulatory protein 2	-1.67383	5.67e-07
ILMN_1751444	64151	NCAPG	non-SMC condensin I complex subunit G	-1.6718	3.98e-07
ILMN_1789596	2120	ETV6	ETS variant 6	-1.66799	1.71e-05
ILMN_1659029	414918	FAM116B	DENN domain containing 6B	-1.66723	7.26e-06
ILMN_1685928	89891	WDR34	WD repeat domain 34	-1.66716	7.49e-06
ILMN_1806754	2731	GLDC	glycine decarboxylase	-1.66618	3.74e-06
ILMN_1692511	79022	TMEM106C	transmembrane protein 106C	-1.66479	6.49e-06
ILMN_1692844	55296	TBC1D19	TBC1 domain family member 19	-1.66397	1.17e-05
ILMN_1665289	79701	C17orf101	2-oxoglutarate and iron dependent oxygenase domain containing 3	-1.6634	9.92e-06
ILMN_1775330	388115	C15orf52	coiled-coil domain containing 9B	-1.66331	0.000179629
ILMN_1659688	3959	LGALS3BP	galectin 3 binding protein	-1.66044	3.47e-06
ILMN_2346727	57509	MTUS1	microtubule associated scaffold protein 1	-1.65962	0.00161032
ILMN_1864422	5451	POU2F1	POU class 2 homeobox 1	-1.6595	2.77e-05
ILMN_1708151	8270	LAGE3	L antigen family member 3	-1.65697	4.47e-07
ILMN_1775008	9918	NCAPD2	non-SMC condensin I complex subunit D2	-1.65647	5.92e-06
ILMN_1753196	9232	PTTG1	pituitary tumor-transforming 1	-1.65506	1.61e-06
ILMN_1742889	79084	WDR77	WD repeat domain 77	-1.6543	1.07e-05
ILMN_1658607	8847	BCMSUNL	deleted in lymphocytic leukemia 2-like	-1.65406	1.69e-06
ILMN_1668924	57596	BEGAIN	brain enriched guanylate kinase associated	-1.65405	1.55e-06
ILMN_1782389	3898	LAD1	ladinin 1	-1.65399	3.47e-07
ILMN_1740170	400916	CHCHD10	coiled-coil-helix-coiled-coil-helix domain containing 10	-1.65349	8.12e-07
ILMN_1747227	134	ADORA1	adenosine A1 receptor	-1.65156	3.08e-05
ILMN_2077094	738	C11orf2	VPS51, GARP complex subunit	-1.65055	2.63e-07
ILMN_3242091	8019	NCRNA00094	BRD3 opposite strand	-1.64977	3.39e-06
ILMN_1730777	3880	KRT19	keratin 19	-1.64866	2.29e-07
ILMN_1725510	1718	DHCR24	24-dehydrocholesterol reductase	-1.64766	9.92e-07
ILMN_1754400	84153	RNASEH2C	ribonuclease H2 subunit C	-1.6476	0.000480581
ILMN_2106902	1112	FOXN3	forkhead box N3	-1.64706	0.000278909
ILMN_1711030	26873	OPLAH	5-oxoprolinase, ATP-hydrolysing	-1.64381	2.88e-05
ILMN_1660635	51110	LACTB2	lactamase beta 2	-1.64356	4.78e-07
ILMN_1739170	116441	TM4SF18	transmembrane 4 L six family member 18	-1.64273	4.67e-06
ILMN_1726893	55040	EPN3	epsin 3	-1.64187	0.00141543
ILMN_1672783	441519	CT45A3		-1.64169	5.82e-05
ILMN_3241979	374395	TMEM179B	transmembrane protein 179B	-1.63795	6.7e-06
ILMN_1779558	2621	GAS6	growth arrest specific 6	-1.63794	3.71e-05
ILMN_1903568		CR625988		-1.63662	4.04e-07
ILMN_1765493	92799	SHKBP1	SH3KBP1 binding protein 1	-1.6352	1.9e-05
ILMN_1660554	64856	VWA1	von Willebrand factor A domain containing 1	-1.63368	7.08e-06
ILMN_2105253	145482	PTGR2	prostaglandin reductase 2	-1.63322	8.14e-05
ILMN_1777156	84705	GTPBP3	GTP binding protein 3, mitochondrial	-1.63305	4.87e-05
ILMN_1771593	6240	RRM1	ribonucleotide reductase catalytic subunit M1	-1.63161	9.19e-07
ILMN_1767142	54816	ZNF280D	zinc finger protein 280D	-1.63018	0.000116299
ILMN_1763842	138428	PTRH1	peptidyl-tRNA hydrolase 1 homolog	-1.62838	3.61e-05
ILMN_1732089	84245	MRI1	methylthioribose-1-phosphate isomerase 1	-1.62815	8.66e-05
ILMN_1748827	388564	LOC388564	transmembrane protein 238	-1.62611	1.05e-05
ILMN_1739885	54946	SLC41A3	solute carrier family 41 member 3	-1.62511	3.92e-05
ILMN_1717727	284293	HMSD	histocompatibility minor serpin domain containing	-1.62405	4.23e-05
ILMN_1786105	5092	PCBD1	pterin-4 alpha-carbinolamine dehydratase 1	-1.62355	2.24e-06
ILMN_1703370	84885	ZDHHC12	zinc finger DHHC-type containing 12	-1.62326	9.26e-05
ILMN_1691090	4358	MPV17	MPV17, mitochondrial inner membrane protein	-1.62237	4.63e-06
ILMN_1751753	3418	IDH2	isocitrate dehydrogenase (NADP(+)) 2, mitochondrial	-1.62106	0.000407888
ILMN_1716895	6119	RPA3	replication protein A3	-1.62065	5.28e-07
ILMN_1780769	10383	TUBB2C	tubulin beta 4B class IVb	-1.62031	2.25e-06
ILMN_1659610	27134	TJP3	tight junction protein 3	-1.61807	0.000246677
ILMN_2059689	113452	TMEM54	transmembrane protein 54	-1.61644	5.3e-06
ILMN_1811729	23624	CBLC	Cbl proto-oncogene C	-1.61564	7.48e-06
ILMN_1700810	3320	HSP90AA1	heat shock protein 90 alpha family class A member 1	-1.61461	1.56e-05
ILMN_1915076		AK097900		-1.61459	4.55e-06
ILMN_1815951	78991	PCYOX1L	prenylcysteine oxidase 1 like	-1.61457	8.66e-05
ILMN_1727360	4129	MAOB	monoamine oxidase B	-1.61262	3.68e-05
ILMN_1668721	896	CCND3	cyclin D3	-1.61183	5.22e-06
ILMN_2341595	4254	KITLG	KIT ligand	-1.61114	3.35e-05
ILMN_3251592	89958	C9orf140	suppressor APC domain containing 2	-1.61063	0.000202832
ILMN_2354381	5445	PON2	paraoxonase 2	-1.61059	2.66e-05
ILMN_2191436	5422	POLA1	DNA polymerase alpha 1, catalytic subunit	-1.60878	1.99e-06
ILMN_1709294	55143	CDCA8	cell division cycle associated 8	-1.60803	6.39e-05
ILMN_1802458	57085	AGTRAP	angiotensin II receptor associated protein	-1.60777	0.000235338
ILMN_1770824	393	ARHGAP4	Rho GTPase activating protein 4	-1.60726	1.7e-06
ILMN_1726981	7423	VEGFB	vascular endothelial growth factor B	-1.60703	6.4e-07
ILMN_2364110	2629	GBA	glucosylceramidase beta	-1.60546	0.000101852
ILMN_1694106	23171	GPD1L	glycerol-3-phosphate dehydrogenase 1 like	-1.60543	3.08e-07
ILMN_1758232	2677	GGCX	gamma-glutamyl carboxylase	-1.60495	3.65e-06
ILMN_2049021	26255	PTTG3	pituitary tumor-transforming 3, pseudogene	-1.6049	2.14e-06
ILMN_1764723	285590	SH3PXD2B	SH3 and PX domains 2B	-1.60481	0.000191554
ILMN_1798212	3996	LLGL1	LLGL1, scribble cell polarity complex component	-1.60419	2.51e-06
ILMN_3201485	81926	FAM108A1	abhydrolase domain containing 17A	-1.60404	6.64e-05
ILMN_2275803	201255	LRRC45	leucine rich repeat containing 45	-1.60235	9.29e-06
ILMN_1736623	51517	NCKIPSD	NCK interacting protein with SH3 domain	-1.59937	7.48e-06
ILMN_1681503	4171	MCM2	minichromosome maintenance complex component 2	-1.59704	1.87e-06
ILMN_1712929	54788	DNAJB12	DnaJ heat shock protein family (Hsp40) member B12	-1.59687	2.01e-05
ILMN_1709814	57407	NMRAL1	NmrA like redox sensor 1	-1.59677	7.04e-07
ILMN_2372915	5029	P2RY2	purinergic receptor P2Y2	-1.5966	5.95e-06
ILMN_1736976	51440	HPCAL4	hippocalcin like 4	-1.59656	0.000231134
ILMN_2104830	53	ACP2	acid phosphatase 2, lysosomal	-1.59477	0.000221284
ILMN_1734138	9797	TATDN2	TatD DNase domain containing 2	-1.59228	0.00022944
ILMN_2412927	29925	GMPPB	GDP-mannose pyrophosphorylase B	-1.59111	0.000198978
ILMN_1727633	25945	PVRL3	nectin cell adhesion molecule 3	-1.59082	1.98e-05
ILMN_1749636	79962	DNAJC22	DnaJ heat shock protein family (Hsp40) member C22	-1.59052	0.0003937
ILMN_3247848	147650	UNQ2487	sperm acrosome associated 6	-1.58812	0.00026142
ILMN_1657746	670	BPHL	biphenyl hydrolase like	-1.58719	2.43e-05
ILMN_3308813		MIR599	microRNA 599	-1.57727	0.000393671
ILMN_1729533	128240	APOA1BP	NAD(P)HX epimerase	-1.57276	2.21e-06
ILMN_2206272	728294	D2HGDH	D-2-hydroxyglutarate dehydrogenase	-1.5721	0.000118006
ILMN_2356031	55298	RNF121	ring finger protein 121	-1.57032	7.57e-06
ILMN_1696537	115265	DDIT4L	DNA damage inducible transcript 4 like	-1.56921	2.85e-05
ILMN_1808374	6645	SNTB2	syntrophin beta 2	-1.56866	1.71e-05
ILMN_3245471		SCARNA20	small Cajal body-specific RNA 20	-1.56817	8.62e-05
ILMN_3239343	375593	STAG3L1		-1.56768	0.000136768
ILMN_1764431	10980	COPS6	COP9 signalosome subunit 6	-1.56729	4.37e-06
ILMN_2223805	95681	TSGA14	centrosomal protein 41	-1.56522	0.0014485
ILMN_2234970	29985	SLC39A3	solute carrier family 39 member 3	-1.5647	8.92e-07
ILMN_1703906	55355	HJURP	Holliday junction recognition protein	-1.56291	4.93e-06
ILMN_1676480	389634	LOC389634		-1.56163	2.12e-05
ILMN_1675583	6687	SPG7	SPG7, paraplegin matrix AAA peptidase subunit	-1.56161	1.68e-06
ILMN_1788135	1325	APITD1		-1.56112	8.19e-05
ILMN_2344971	2305	FOXM1	forkhead box M1	-1.56047	1.79e-05
ILMN_1788019	3908	LAMA2	laminin subunit alpha 2	-1.5597	5.53e-05
ILMN_1813685	8934	RAB7L1	RAB29, member RAS oncogene family	-1.5595	3.08e-05
ILMN_1756550	54830	NUP62CL	nucleoporin 62 C-terminal like	-1.55806	2.73e-06
ILMN_2391861	2946	GSTM2		-1.55507	0.00256178
ILMN_2127477	92579	G6PC3	glucose-6-phosphatase catalytic subunit 3	-1.54821	0.000263173
ILMN_1785191	28978	TMEM14A	transmembrane protein 14A	-1.54641	4.43e-06
ILMN_1769810	10550	ARL6IP5	ADP ribosylation factor like GTPase 6 interacting protein 5	-1.54589	3.24e-06
ILMN_1661717	7027	TFDP1	transcription factor Dp-1	-1.54567	2.58e-06
ILMN_1857335	286254	AX747706		-1.54447	4.45e-06
ILMN_1773073	5264	PHYH	phytanoyl-CoA 2-hydroxylase	-1.54436	7.52e-06
ILMN_1806825	145508	C14orf145	centrosomal protein 128	-1.54404	0.00016382
ILMN_1808792	84964	ALKBH6	alkB homolog 6	-1.54369	8.31e-05
ILMN_2222008	3833	KIFC1	kinesin family member C1	-1.54081	3.02e-06
ILMN_1796244	10421	CD2BP2	CD2 cytoplasmic tail binding protein 2	-1.5408	1.2e-06
ILMN_1805007	10505	SEMA4F	ssemaphorin 4F	-1.5405	0.000880518
ILMN_2189406	348110	C15orf38	actin related protein 2/3 complex inhibitor	-1.53989	5.75e-06
ILMN_1803211	26232	FBXO2	F-box protein 2	-1.53789	1.07e-05
ILMN_3244457	254102	EHBP1L1	EH domain binding protein 1 like 1	-1.53689	4.71e-06
ILMN_2330410	8663	EIF3C	eukaryotic translation initiation factor 3 subunit C	-1.53616	0.00276788
ILMN_1702835	6451	SH3BGRL	SH3 domain binding glutamate rich protein like	-1.5341	0.0001507
ILMN_1713529	57556	SEMA6A	semaphorin 6A	-1.5341	0.000270433
ILMN_1809695	818	CAMK2G	calcium/calmodulin dependent protein kinase II gamma	-1.53357	7.34e-06
ILMN_1725193	3485	IGFBP2	insulin like growth factor binding protein 2	-1.53132	1.2e-06
ILMN_2043809	5213	PFKM	phosphofructokinase, muscle	-1.53046	1.2e-06
ILMN_2094266	54626	HES2	hes family bHLH transcription factor 2	-1.52984	5.75e-06
ILMN_2359742	1508	CTSB	cathepsin B	-1.52976	4.56e-05
ILMN_1675130	4782	NFIC	nuclear factor I C	-1.5256	7.66e-05
ILMN_1809027	55101	ATP5SL	distal membrane arm assembly complex 2	-1.52557	2.19e-06
ILMN_1827736	5165	PDK3	pyruvate dehydrogenase kinase 3	-1.52537	7.5e-05
ILMN_2141807	90417	C15orf23	kinetochore localized astrin/SPAG5 binding protein	-1.52533	9.22e-06
ILMN_1695414	55723	ASF1B	anti-silencing function 1B histone chaperone	-1.5233	0.000751784
ILMN_1731374	1363	CPE	carboxypeptidase E	-1.52225	8.02e-06
ILMN_1757697	55247	NEIL3	nei like DNA glycosylase 3	-1.52176	5.4e-06
ILMN_1709085	83903	GSG2	histone H3 associated protein kinase	-1.52121	3.17e-05
ILMN_3245103	26824	RNU11	RNA, U11 small nuclear	-1.52008	0.00665704
ILMN_1786426	79713	IGFLR1	IGF like family receptor 1	-1.51973	0.00128061
ILMN_1812701	132321	C4orf33	chromosome 4 open reading frame 33	-1.51818	3.06e-06
ILMN_1760779	2029	ENSA	endosulfine alpha	-1.51556	1.93e-06
ILMN_1719870	728833	FAM72D	family with sequence similarity 72 member D	-1.5151	7.88e-07
ILMN_1725241	373156	GSTK1	glutathione S-transferase kappa 1	-1.51413	1.15e-06
ILMN_2230566	10966	RAB40B	RAB40B, member RAS oncogene family	-1.51381	4.33e-06
ILMN_1701413	9091	PIGQ	phosphatidylinositol glycan anchor biosynthesis class Q	-1.51288	5.37e-05
ILMN_1737497	55269	PSPC1	paraspeckle component 1	-1.51273	6.89e-05
ILMN_2233539	64116	SLC39A8	solute carrier family 39 member 8	-1.51229	6e-05
ILMN_1789007	341	APOC1	apolipoprotein C1	-1.51194	4.91e-05
ILMN_1693862	414919	C8orf82	chromosome 8 open reading frame 82	-1.51167	0.000160815
ILMN_3241237	727800	RNF208	ring finger protein 208	-1.51145	0.000682751
ILMN_1673450	23109	DDN	dendrin	-1.50955	3.48e-06
ILMN_2353161	10232	MSLN	mesothelin	-1.50943	2e-06
ILMN_1839750				-1.50668	0.00026711
ILMN_1685916	11004	KIF2C	kinesin family member 2C	-1.50552	7.49e-06
ILMN_1713995	6337	SCNN1A	sodium channel epithelial 1 alpha subunit	-1.50302	1.48e-05
ILMN_2194828	79447	C16orf53	PAXIP1 associated glutamate rich protein 1	-1.50288	1.46e-05
ILMN_1790781	147015	DHRS13	dehydrogenase/reductase 13	-1.50184	0.000631971
ILMN_2306066	2521	FUS	FUS RNA binding protein	-1.50127	3.05e-05
ILMN_1758034	2110	ETFDH	electron transfer flavoprotein dehydrogenase	-1.49989	2.97e-05
ILMN_1793888	5268	SERPINB5	serpin family B member 5	-1.49601	1.94e-06
ILMN_1654385	79754	ASB13	ankyrin repeat and SOCS box containing 13	-1.49446	2.28e-05
ILMN_1708143	8933	FAM127A	retrotransposon Gag like 8C	-1.49287	7.45e-06
ILMN_1660871	10783	NEK6	NIMA related kinase 6	-1.49273	7.22e-05
ILMN_1774589	55721	IQCC	IQ motif containing C	-1.4927	6.74e-06
ILMN_1737475	83451	ABHD11	abhydrolase domain containing 11	-1.49265	2.29e-05
ILMN_1666512	6499	SKIV2L	Ski2 like RNA helicase	-1.49208	2.92e-06
ILMN_1711994	10312	TCIRG1	T-cell immune regulator 1, ATPase H+ transporting V0 subunit a3	-1.49051	0.000292338
ILMN_2131493	57506	MAVS	mitochondrial antiviral signaling protein	-1.48892	0.000152058
ILMN_1783469	51115	FAM82B	regulator of microtubule dynamics 1	-1.48818	7.88e-06
ILMN_1802706	3421	IDH3G	isocitrate dehydrogenase 3 (NAD(+)) gamma	-1.48668	2.43e-05
ILMN_2410713	2264	FGFR4	fibroblast growth factor receptor 4	-1.48615	2.96e-05
ILMN_2096654	54939	COMMD4	COMM domain containing 4	-1.48552	1.04e-06
ILMN_2086095	3398	ID2	inhibitor of DNA binding 2	-1.48519	9.32e-06
ILMN_3310113		MIR586	microRNA 586	-1.48509	0.00574714
ILMN_1769931	6421	SFPQ	splicing factor proline and glutamine rich	-1.48488	2.68e-05
ILMN_1671326	26523	EIF2C1	argonaute 1, RISC catalytic component	-1.4848	0.000758603
ILMN_1765684	125988	C19orf70	chromosome 19 open reading frame 70	-1.48315	1.2e-06
ILMN_2066756	54892	NCAPG2	non-SMC condensin II complex subunit G2	-1.48121	6.08e-06
ILMN_1704452	607	BCL9	B-cell CLL/lymphoma 9	-1.48059	0.000256567
ILMN_1763568	84287	ZDHHC16	zinc finger DHHC-type containing 16	-1.48042	4.17e-05
ILMN_2113535	51449	PCYOX1	prenylcysteine oxidase 1	-1.47872	0.000579452
ILMN_1678669	6241	RRM2	ribonucleotide reductase regulatory subunit M2	-1.47818	6.47e-06
ILMN_1732198	10911	UTS2	urotensin 2	-1.47774	1.26e-05
ILMN_1727288	2125	EVPL	envoplakin	-1.47661	2.37e-05
ILMN_1655154	5725	PTBP1	polypyrimidine tract binding protein 1	-1.47644	5.9e-06
ILMN_1815319	146223	CMTM4	CKLF like MARVEL transmembrane domain containing 4	-1.47635	6.21e-05
ILMN_1665871	23357	ANGEL1	angel homolog 1	-1.47622	0.000116512
ILMN_2231242	3146	HMGB1	high mobility group box 1	-1.47503	0.000389106
ILMN_2180624	55374	TMCO6	transmembrane and coiled-coil domains 6	-1.47334	6.15e-06
ILMN_1656628	10785	WDR4	WD repeat domain 4	-1.47259	1.36e-05
ILMN_2073604	10682	EBP	emopamil binding protein (sterol isomerase)	-1.47104	1.12e-06
ILMN_2219437	79056	PRRG4	proline rich and Gla domain 4	-1.47088	0.000115859
ILMN_1764239	23203	PMPCA	peptidase, mitochondrial processing alpha subunit	-1.47088	2.76e-06
ILMN_2372403	7915	ALDH5A1	aldehyde dehydrogenase 5 family member A1	-1.47087	0.00307316
ILMN_1716913	58485	TRAPPC1	trafficking protein particle complex 1	-1.47069	2.14e-06
ILMN_1779040	83444	INO80B	INO80 complex subunit B	-1.46941	0.000215316
ILMN_1731609	79643	CHMP6	charged multivesicular body protein 6	-1.46863	7.24e-05
ILMN_1664912	3590	IL11RA	interleukin 11 receptor subunit alpha	-1.46776	1.49e-05
ILMN_2296843	2639	GCDH	glutaryl-CoA dehydrogenase	-1.46712	5.01e-06
ILMN_2276933	54332	GDAP1	ganglioside induced differentiation associated protein 1	-1.46387	0.000120763
ILMN_1680673	221294	NT5DC1	5'-nucleotidase domain containing 1	-1.46387	2.73e-05
ILMN_2051373	4751	NEK2	NIMA related kinase 2	-1.46367	4.7e-07
ILMN_1808117	338761	C1QL4	complement C1q like 4	-1.4629	0.00027102
ILMN_1702237	2280	FKBP1A	FK506 binding protein 1A	-1.46281	6.74e-06
ILMN_1742145	9700	ESPL1	extra spindle pole bodies like 1, separase	-1.461	8.37e-05
ILMN_1786050	10741	RBBP9	RB binding protein 9, serine hydrolase	-1.45905	3.25e-06
ILMN_1703314	79786	KLHL36	kelch like family member 36	-1.45715	3.76e-06
ILMN_2301163	119392	MEIR5	SWI5 dependent homologous recombination repair protein 1	-1.4547	0.000173931
ILMN_1792389	494470	RNF165	ring finger protein 165	-1.45307	1.68e-05
ILMN_1668194	114783	LMTK3	lemur tyrosine kinase 3	-1.45275	1.44e-06
ILMN_1811823	81857	MED25	mediator complex subunit 25	-1.45212	1.5e-05
ILMN_1718771	149473	CCDC24	coiled-coil domain containing 24	-1.45028	3.46e-06
ILMN_1753712	8677	STX10	syntaxin 10	-1.44975	7.73e-06
ILMN_1790637	79703	C11orf80	chromosome 11 open reading frame 80	-1.44851	4.19e-05
ILMN_3238435	677800	SNORA12	small nucleolar RNA, H/ACA box 12	-1.44809	1.81e-05
ILMN_1751081	10919	EHMT2	euchromatic histone lysine methyltransferase 2	-1.44777	2.15e-05
ILMN_1752199	64077	LHPP	phospholysine phosphohistidine inorganic pyrophosphate phosphatase	-1.44554	3.12e-05
ILMN_1699603	6182	MRPL12	mitochondrial ribosomal protein L12	-1.44514	7.7e-06
ILMN_1711810	25953	PNKD	paroxysmal nonkinesigenic dyskinesia	-1.44512	0.00253364
ILMN_1696568	27032	ATP2C1	ATPase secretory pathway Ca2+ transporting 1	-1.44503	6.7e-06
ILMN_1710962	27346	TMEM97	transmembrane protein 97	-1.44488	4.59e-06
ILMN_1810147	147807	ZNF524	zinc finger protein 524	-1.44444	0.000324741
ILMN_1697218	6837	MED22	mediator complex subunit 22	-1.44424	2.91e-05
ILMN_1846306		BC034319		-1.44293	1.36e-05
ILMN_1675239	4701	NDUFA7	NADH:ubiquinone oxidoreductase subunit A7	-1.44289	2.29e-06
ILMN_1781281	27077	B9D1	B9 domain containing 1	-1.4418	6.01e-05
ILMN_1752895	9482	STX8	syntaxin 8	-1.44107	6.15e-06
ILMN_2155272	80119	PIF1	PIF1 5'-to-3' DNA helicase	-1.43877	1.22e-06
ILMN_1908824	100151684	RNU6ATAC	RNA, U6atac small nuclear (U12-dependent splicing)	-1.43728	0.000455013
ILMN_2325978	84717	HDGFRP2	HDGF like 2	-1.43657	0.000134423
ILMN_1771629	56948	SDR39U1	short chain dehydrogenase/reductase family 39U member 1	-1.43609	0.000193517
ILMN_1727200	28231	SLCO4A1	solute carrier organic anion transporter family member 4A1	-1.43538	6.81e-05
ILMN_2367113	839	CASP6	caspase 6	-1.43533	0.000316954
ILMN_2196984	11339	OIP5	Opa interacting protein 5	-1.43529	0.000100841
ILMN_1760201	1786	DNMT1	DNA methyltransferase 1	-1.43419	1.47e-06
ILMN_1770031	55347	ABHD10	abhydrolase domain containing 10	-1.43336	1.06e-05
ILMN_1804498	221927	BRAT1	BRCA1 associated ATM activator 1	-1.43312	4.19e-06
ILMN_1664706	653604	HIST2H3D	histone cluster 2 H3 family member d	-1.43283	9.55e-06
ILMN_1733421	5588	PRKCQ	protein kinase C theta	-1.43267	0.000560507
ILMN_1658351	51024	FIS1	fission, mitochondrial 1	-1.43239	1.06e-05
ILMN_2211724	221937	FOXK1	forkhead box K1	-1.43188	2.75e-06
ILMN_1660754	407975	C13orf25 v_1	miR-17-92a-1 cluster host gene	-1.43151	0.000904236
ILMN_1808157	154661	RUNDC3B	RUN domain containing 3B	-1.4314	0.000519065
ILMN_3291472		LOC441454		-1.43122	4.19e-05
ILMN_1664511	10403	NDC80	NDC80, kinetochore complex component	-1.43026	4.43e-06
ILMN_2216918	23729	SHPK	sedoheptulokinase	-1.42828	0.00492251
ILMN_3239445	100128927	ZBTB42	zinc finger and BTB domain containing 42	-1.42822	1.26e-05
ILMN_1787879	402	ARL2	ADP ribosylation factor like GTPase 2	-1.42772	6.06e-06
ILMN_3244640	10399	SNORD96A	small nucleolar RNA, C/D box 96A	-1.42733	4.87e-05
ILMN_1756992	4582	MUC1	mucin 1, cell surface associated	-1.42526	7.48e-06
ILMN_1724497	10152	ABI2	abl interactor 2	-1.42223	1.18e-05
ILMN_1669281	1201	CLN3	CLN3, battenin	-1.42032	0.000124595
ILMN_2082209	84969	TOX2	TOX high mobility group box family member 2	-1.41842	0.000200744
ILMN_1789418	653689	GSTT2B		-1.4184	0.000147667
ILMN_1759097	10962	MLLT11	MLLT11, transcription factor 7 cofactor	-1.41635	4.85e-06
ILMN_1750100	347688	TUBB8	tubulin beta 8 class VIII	-1.41518	2.49e-05
ILMN_1794968	123355	LRRC28	leucine rich repeat containing 28	-1.41508	9.72e-06
ILMN_1670037	5441	POLR2L	RNA polymerase II subunit L	-1.41407	2.96e-05
ILMN_1807277	10437	IFI30	IFI30, lysosomal thiol reductase	-1.41388	0.000535408
ILMN_1811472	9493	KIF23	kinesin family member 23	-1.41332	1.08e-05
ILMN_1738742	5327	PLAT	plasminogen activator, tissue type	-1.41328	0.000123294
ILMN_1759818	6653	SORL1	sortilin related receptor 1	-1.41274	0.000107496
ILMN_2049766	9603	NFE2L3	nuclear factor, erythroid 2 like 3	-1.41265	3.02e-06
ILMN_2121207	93343	FAM125A	multivesicular body subunit 12A	-1.40874	3.48e-05
ILMN_1765701	10376	TUBA1B	tubulin alpha 1b	-1.40651	1.16e-05
ILMN_1709484	641	BLM	Bloom syndrome RecQ like helicase	-1.40585	6.88e-05
ILMN_1739683	23639	LRRC6	leucine rich repeat containing 6	-1.40403	0.000403497
ILMN_2229940	84279	PRADC1	protease associated domain containing 1	-1.40377	5.04e-05
ILMN_2382290	79412	KREMEN2	kringle containing transmembrane protein 2	-1.40323	0.000949481
ILMN_1712944	166	AES	amino-terminal enhancer of split	-1.40191	2.53e-05
ILMN_1756723	29952	DPP7	dipeptidyl peptidase 7	-1.40167	3.2e-05
ILMN_1717990	800	CALD1	caldesmon 1	-1.40037	0.000168789
ILMN_1742166	83743	GRWD1	glutamate rich WD repeat containing 1	-1.39971	7.23e-06
ILMN_1771264	80237	ELL3	elongation factor for RNA polymerase II 3	-1.39631	0.00126193
ILMN_1815859	2068	ERCC2	ERCC excision repair 2, TFIIH core complex helicase subunit	-1.3962	3.11e-05
ILMN_1654112	50855	PARD6A	par-6 family cell polarity regulator alpha	-1.39595	0.000297456
ILMN_1806123	6150	MRPL23	mitochondrial ribosomal protein L23	-1.39252	2.63e-06
ILMN_1819384		VTRNA1-3	vault RNA 1-3	-1.39188	8.44e-06
ILMN_2197101	55308	DDX19A	DEAD-box helicase 19A	-1.39178	5.24e-06
ILMN_3266197				-1.39112	0.000203286
ILMN_1750711	80179	MYO19	myosin XIX	-1.39037	0.000812212
ILMN_1696713	23649	POLA2	DNA polymerase alpha 2, accessory subunit	-1.39011	0.00189181
ILMN_1663080	3955	LFNG	LFNG O-fucosylpeptide 3-beta-N-acetylglucosaminyltransferase	-1.38913	0.00230743
ILMN_1767612	583	BBS2	Bardet-Biedl syndrome 2	-1.38911	0.00151832
ILMN_1678037	8479	HIRIP3	HIRA interacting protein 3	-1.3887	4.22e-06
ILMN_1773395	5959	BLOC1S1-RDH5		-1.38762	0.000480388
ILMN_1806275	113178	SCAMP4	adenosine deaminase, tRNA specific 3	-1.38652	0.000483047
ILMN_1726222	2319	FLOT2	flotillin 2	-1.38625	7.53e-06
ILMN_1697460	92840	REEP6	receptor accessory protein 6	-1.38557	3.65e-06
ILMN_3246869		SCARNA21	small Cajal body-specific RNA 21	-1.38505	5.34e-05
ILMN_3263694	1975	EIF4B	eukaryotic translation initiation factor 4B	-1.38465	3.69e-05
ILMN_1738263	128869	PIGU	phosphatidylinositol glycan anchor biosynthesis class U	-1.38415	3.24e-06
ILMN_1765532	7936	RDBP	negative elongation factor complex member E	-1.38402	2e-05
ILMN_1741564	51164	DCTN4	dynactin subunit 4	-1.38357	1.79e-05
ILMN_1720430	79144	PPDPF	pancreatic progenitor cell differentiation and proliferation factor	-1.38331	0.000437909
ILMN_1767523	55540	IL17RB	interleukin 17 receptor B	-1.38267	1.56e-05
ILMN_1815346	219902	TMEM136	transmembrane protein 136	-1.38179	2.71e-05
ILMN_1721093	6881	TAF10	TATA-box binding protein associated factor 10	-1.38144	1.3e-05
ILMN_1778611	2631	GBAS	nipsnap homolog 2	-1.38058	1.68e-05
ILMN_1810199	80150	ASRGL1	asparaginase like 1	-1.38024	0.00153222
ILMN_3237977	23080	AVL9	AVL9 cell migration associated	-1.37987	0.000834175
ILMN_2349129	10072	DPP3	dipeptidyl peptidase 3	-1.37966	0.000920868
ILMN_1779182	26022	TMEM98	transmembrane protein 98	-1.37933	0.00140621
ILMN_1664516	1063	CENPF	centromere protein F	-1.37841	1.7e-05
ILMN_1656452	80178	C16orf59	tubulin epsilon and delta complex 2	-1.37788	9.23e-06
ILMN_1795026	10712	FAM189B	family with sequence similarity 189 member B	-1.37744	0.00417442
ILMN_3238859	158293	FAM120AOS	family with sequence similarity 120A opposite strand	-1.37632	2.93e-05
ILMN_1666236	8091	HMGA2	high mobility group AT-hook 2	-1.37554	0.0062138
ILMN_2413158	5420	PODXL	podocalyxin like	-1.37493	1.51e-06
ILMN_1729868	283377	SPRYD4	SPRY domain containing 4	-1.37327	0.000130768
ILMN_1708486	1265	CNN2	calponin 2	-1.37307	0.000402998
ILMN_2093720	54974	THG1L	tRNA-histidine guanylyltransferase 1 like	-1.37104	0.000182858
ILMN_1739659	64429	ZDHHC6	zinc finger DHHC-type containing 6	-1.37013	4.85e-06
ILMN_1758213	57678	GPAM	glycerol-3-phosphate acyltransferase, mitochondrial	-1.37002	6.39e-05
ILMN_1702817	146712	B3GNTL1	UDP-GlcNAc:betaGal beta-1,3-N-acetylglucosaminyltransferase like 1	-1.36849	0.000604724
ILMN_1782069	22906	TRAK1	trafficking kinesin protein 1	-1.36806	0.000245111
ILMN_1731184	9833	MELK	maternal embryonic leucine zipper kinase	-1.36762	4.5e-05
ILMN_2364674	83707	TRPT1	tRNA phosphotransferase 1	-1.36624	1.04e-05
ILMN_1809522	138151	NACC2	NACC family member 2	-1.36623	0.000167161
ILMN_1711904	83463	MXD3	MAX dimerization protein 3	-1.36602	1.74e-06
ILMN_1785768	5141	PDE4A	phosphodiesterase 4A	-1.36586	4.87e-05
ILMN_1670383	5099	PCDH7	protocadherin 7	-1.36511	7.89e-05
ILMN_1686871	142	PARP1	poly(ADP-ribose) polymerase 1	-1.36428	2.87e-06
ILMN_1724407	10460	TACC3	transforming acidic coiled-coil containing protein 3	-1.36425	5.9e-06
ILMN_2412294	10681	GNB5	G protein subunit beta 5	-1.36419	0.000446176
ILMN_1741954	64754	SMYD3	SET and MYND domain containing 3	-1.3635	1.29e-05
ILMN_1714489	10518	CIB2	calcium and integrin binding family member 2	-1.36341	0.000463252
ILMN_1780298	196483	FAM86A	eukaryotic elongation factor 2 lysine methyltransferase	-1.36319	1.66e-05
ILMN_1705464	64975	MRPL41	mitochondrial ribosomal protein L41	-1.36112	5.93e-06
ILMN_1803676	55556	ENOSF1	enolase superfamily member 1	-1.36046	3.79e-06
ILMN_1784467	23225	NUP210	nucleoporin 210	-1.36018	0.000182836
ILMN_2091590	126549	ANKLE1	ankyrin repeat and LEM domain containing 1	-1.36004	3.84e-05
ILMN_1684321	80777	CYB5B	cytochrome b5 type B	-1.35915	3.44e-06
ILMN_1743836	439921	MXRA7	matrix remodeling associated 7	-1.35886	2.35e-05
ILMN_2092756	79073	TMEM109	transmembrane protein 109	-1.35863	5.61e-05
ILMN_1661622	51256	TBC1D7	TBC1 domain family member 7	-1.35859	1.86e-05
ILMN_2170949	29887	SNX10	sorting nexin 10	-1.35818	0.00154506
ILMN_2212999	3800	KIAA0531	kinesin family member 5C	-1.35726	0.000456142
ILMN_1687508	501	ALDH7A1	aldehyde dehydrogenase 7 family member A1	-1.35575	1.93e-06
ILMN_1709795	5880	RAC2	Rac family small GTPase 2	-1.35429	6.29e-06
ILMN_1727043	79709	GLT25D1	collagen beta(1-O)galactosyltransferase 1	-1.35402	4.82e-06
ILMN_1754858	23178	PASK	PAS domain containing serine/threonine kinase	-1.3539	0.00271292
ILMN_1703015	9406	ZRANB2	zinc finger RANBP2-type containing 2	-1.35385	1.81e-05
ILMN_1800602	25801	GCA	grancalcin	-1.35363	2.74e-05
ILMN_1800611	55722	CEP72	centrosomal protein 72	-1.35356	0.000241651
ILMN_1701882	729533	FAM72A		-1.35145	0.000402249
ILMN_1672486	6934	TCF7L2	transcription factor 7 like 2	-1.3511	7.51e-05
ILMN_1796923	81691	LOC81691	RNA exonuclease 5	-1.35061	0.000119524
ILMN_1728498	57060	PCBP4	poly(rC) binding protein 4	-1.35047	0.000571611
ILMN_2362549	11130	ZWINT	ZW10 interacting kinetochore protein	-1.3502	0.000433714
ILMN_1790537	116028	C16orf75	RecQ mediated genome instability 2	-1.34858	5.06e-05
ILMN_1695423	928	CD9	CD9 molecule	-1.34791	6.11e-05
ILMN_1774828	55591	VEZT	vezatin, adherens junctions transmembrane protein	-1.34766	6.81e-05
ILMN_1755862	5198	PFAS	phosphoribosylformylglycinamidine synthase	-1.34733	1.78e-06
ILMN_3235477	8568	RRP1	ribosomal RNA processing 1	-1.34684	0.000590862
ILMN_1666306	402055	SRRD	SRR1 domain containing	-1.34666	5.94e-05
ILMN_1685703	8309	ACOX2	acyl-CoA oxidase 2	-1.34596	0.00381484
ILMN_1695491	55093	WDYHV1	WDYHV motif containing 1	-1.34554	0.000106181
ILMN_1688753	9791	PTDSS1	phosphatidylserine synthase 1	-1.34466	2.82e-06
ILMN_1766658	9088	PKMYT1	protein kinase, membrane associated tyrosine/threonine 1	-1.34413	0.00235579
ILMN_2334204	54821	ERCC6L	ERCC excision repair 6 like, spindle assembly checkpoint helicase	-1.34254	0.000686608
ILMN_1739813	3373	HYAL1	hyaluronoglucosaminidase 1	-1.34213	0.00013623
ILMN_2343048	23457	ABCB9	ATP binding cassette subfamily B member 9	-1.3421	0.00820838
ILMN_2157075	4034	LRCH4	leucine rich repeats and calponin homology domain containing 4	-1.34171	1.93e-05
ILMN_2048607	122416	ANKRD9	ankyrin repeat domain 9	-1.34168	2.29e-06
ILMN_1778587	55844	PPP2R2D	protein phosphatase 2 regulatory subunit Bdelta	-1.34109	0.000689622
ILMN_1657810	132160	PPM1M	protein phosphatase, Mg2+/Mn2+ dependent 1M	-1.34102	1.17e-05
ILMN_2143155	3832	KIF11	kinesin family member 11	-1.34036	2.06e-05
ILMN_1715555	1628	DBP	D-box binding PAR bZIP transcription factor	-1.33998	0.00019058
ILMN_1692790	23421	ITGB3BP	integrin subunit beta 3 binding protein	-1.33889	4.81e-06
ILMN_3247636		SCARNA14	small Cajal body-specific RNA 14	-1.33849	4.96e-05
ILMN_1706779	3978	LIG1	DNA ligase 1	-1.33843	2.94e-05
ILMN_1651776	29109	FHOD1	formin homology 2 domain containing 1	-1.33733	1.72e-05
ILMN_1726928	6920	TCEA3	transcription elongation factor A3	-1.33632	0.00010123
ILMN_2060413	100133941	CD24	CD24 molecule	-1.3358	8.2e-06
ILMN_2320513	10307	APBB3	amyloid beta precursor protein binding family B member 3	-1.33568	3.8e-05
ILMN_1752046	10019	SH2B3	SH2B adaptor protein 3	-1.3354	0.000166707
ILMN_1793241	6715	SRD5A1	steroid 5 alpha-reductase 1	-1.33349	0.000420257
ILMN_1735093	8914	TIMELESS	timeless circadian regulator	-1.33269	2.75e-06
ILMN_1717173	1894	ECT2	epithelial cell transforming 2	-1.33269	7.73e-06
ILMN_1751530	90480	GADD45GIP1	GADD45G interacting protein 1	-1.33207	8.74e-05
ILMN_1738523	4615	MYD88	myeloid differentiation primary response 88	-1.3319	0.00019446
ILMN_1776577	79075	DSCC1	DNA replication and sister chromatid cohesion 1	-1.33189	7.11e-06
ILMN_1687840	22	ABCB7	ATP binding cassette subfamily B member 7	-1.33113	3.02e-05
ILMN_1821531	100288798	LOC100288798		-1.33111	0.000130247
ILMN_1813682	116540	MRPL53	mitochondrial ribosomal protein L53	-1.32992	7.82e-05
ILMN_1667893	64759	TNS3	tensin 3	-1.32971	4.22e-06
ILMN_2311089	672	BRCA1	BRCA1, DNA repair associated	-1.32867	0.00248441
ILMN_1788955	9124	PDLIM1	PDZ and LIM domain 1	-1.32831	1.19e-05
ILMN_2399036	57190	SEPN1	selenoprotein N	-1.32795	2.91e-05
ILMN_1660806	1466	CSRP2	cysteine and glycine rich protein 2	-1.32782	9.43e-06
ILMN_1762561	8399	PLA2G10	phospholipase A2 group X	-1.32769	0.000365596
ILMN_3238623	90624	LYRM7	LYR motif containing 7	-1.32716	3.08e-05
ILMN_2047112	25911	DPCD	deleted in primary ciliary dyskinesia homolog (mouse)	-1.32672	1.14e-05
ILMN_2216852	5230	PGK1	phosphoglycerate kinase 1	-1.32639	1.48e-05
ILMN_3234436	728643	LOC728643	heterogeneous nuclear ribonucleoprotein A1 pseudogene 33	-1.32537	3.28e-05
ILMN_1721167	4661	MYT1	myelin transcription factor 1	-1.3253	2.92e-05
ILMN_1665943	11184	MAP4K1	mitogen-activated protein kinase kinase kinase kinase 1	-1.32418	8.52e-05
ILMN_1754738	8907	AP1M1	adaptor related protein complex 1 mu 1 subunit	-1.32407	9.13e-06
ILMN_1737993	2065	ERBB3	erb-b2 receptor tyrosine kinase 3	-1.32302	0.00078259
ILMN_1780315	126789	PUSL1	pseudouridylate synthase-like 1	-1.32292	4.81e-05
ILMN_1738420	199953	TMEM201	transmembrane protein 201	-1.32279	4.55e-05
ILMN_1665730	23456	ABCB10	ATP binding cassette subfamily B member 10	-1.32196	0.000456127
ILMN_1797184	29941	PKN3	protein kinase N3	-1.32146	9.32e-06
ILMN_1669878	2990	GUSB	glucuronidase beta	-1.32145	1.34e-06
ILMN_2311166	3693	ITGB5	integrin subunit beta 5	-1.32121	5.15e-06
ILMN_1676555	79989	TTC26	tetratricopeptide repeat domain 26	-1.31925	4.98e-05
ILMN_1690099	9270	ITGB1BP1	integrin subunit beta 1 binding protein 1	-1.31869	4.69e-06
ILMN_2140510	90293	KLHL13	kelch like family member 13	-1.31798	0.00775978
ILMN_1755281	201456	FBXO15	F-box protein 15	-1.31796	0.000222014
ILMN_2317463	26173	INTS1	integrator complex subunit 1	-1.31763	2.19e-05
ILMN_1791593	160518	DENND5B	DENN domain containing 5B	-1.31724	0.00088314
ILMN_1816342	100462977	MTRNR2L1	MT-RNR2-like 1	-1.31702	0.00013896
ILMN_1806818	4172	MCM3	minichromosome maintenance complex component 3	-1.317	1.19e-05
ILMN_1794707	80162	ATHL1	protein-glucosylgalactosylhydroxylysine glucosidase	-1.31617	0.000241431
ILMN_1697820	84681	HINT2	histidine triad nucleotide binding protein 2	-1.31509	2.51e-05
ILMN_1705849	6697	SPR	sepiapterin reductase	-1.31404	2.78e-05
ILMN_1724495	91404	SESTD1	SEC14 and spectrin domain containing 1	-1.31396	0.000105079
ILMN_1734742	396	ARHGDIA	Rho GDP dissociation inhibitor alpha	-1.31374	0.000751025
ILMN_2375032	57673	BEND3	BEN domain containing 3	-1.31354	0.00102791
ILMN_1755405	27315	PGAP2	post-GPI attachment to proteins 2	-1.31332	2.09e-06
ILMN_1765644	54951	COMMD8	COMM domain containing 8	-1.31281	2.39e-05
ILMN_1749930	55706	TMEM48	NDC1 transmembrane nucleoporin	-1.31236	0.000872671
ILMN_1714165	6483	ST3GAL2	ST3 beta-galactoside alpha-2,3-sialyltransferase 2	-1.31227	8.57e-05
ILMN_2123559	374986	FAM73A	mitoguardin 1	-1.31148	9.4e-05
ILMN_1752579	535	ATP6V0A1	ATPase H+ transporting V0 subunit a1	-1.31135	8.75e-06
ILMN_1765001	8372	HYAL3	N-acetyltransferase 6	-1.30988	1.69e-05
ILMN_1813490	79187	FSD1	fibronectin type III and SPRY domain containing 1	-1.30835	0.0151405
ILMN_1706118	90861	HN1L	Jupiter microtubule associated homolog 2	-1.30808	0.00559169
ILMN_1676036	56604	TUBBP5	tubulin beta pseudogene 5	-1.30776	0.000354253
ILMN_1772292		LOC646278	PDCD6IP pseudogene 2	-1.30772	7.7e-05
ILMN_1791296	23333	DPY19L1	dpy-19 like C-mannosyltransferase 1	-1.30677	5.06e-06
ILMN_2225144	317649	EIF4E3	eukaryotic translation initiation factor 4E family member 3	-1.30669	0.00082512
ILMN_1665066	84273	C4orf14	nitric oxide associated 1	-1.30624	1.15e-06
ILMN_1741801	8317	CDC7	cell division cycle 7	-1.30539	1.13e-05
ILMN_3240838	293	SLC25A6	solute carrier family 25 member 6	-1.30516	4.14e-06
ILMN_1707627	7167	TPI1	triosephosphate isomerase 1	-1.30468	1.2e-05
ILMN_1796749	10749	KIF1C	kinesin family member 1C	-1.30455	0.00145782
ILMN_3237971		SNORD11	small nucleolar RNA, C/D box 11	-1.30445	0.0019684
ILMN_1787477	79172	CENPO	centromere protein O	-1.30303	0.00090504
ILMN_1721626	84159	ARID5B	AT-rich interaction domain 5B	-1.30209	0.000196273
ILMN_1678934	64425	POLR1E	RNA polymerase I subunit E	-1.30153	3.03e-06
ILMN_2090105	8407	TAGLN2	transgelin 2	-1.30109	5.76e-05
ILMN_1778836	6432	SRSF7	serine and arginine rich splicing factor 7	-1.30109	2.22e-05
ILMN_1780255	5653	KLK6	kallikrein related peptidase 6	-1.3007	1.2e-05
ILMN_1659727	146059	CDAN1	codanin 1	-1.29967	0.000868839
ILMN_1769702	8733	GPAA1	glycosylphosphatidylinositol anchor attachment 1	-1.29949	0.0001434
ILMN_1802951	83540	NUF2	NUF2, NDC80 kinetochore complex component	-1.29945	0.00991413
ILMN_1668850	255738	PCSK9	proprotein convertase subtilisin/kexin type 9	-1.29937	3.56e-05
ILMN_1723480	684	BST2	bone marrow stromal cell antigen 2	-1.29794	0.00252642
ILMN_1796216	22846	VASH1	vasohibin 1	-1.29782	0.000764543
ILMN_1672389	1429	CRYZ	crystallin zeta	-1.29776	5.76e-05
ILMN_3182942		HQ448626		-1.29773	0.000274847
ILMN_1694268	55502	HES6	hes family bHLH transcription factor 6	-1.2961	2.26e-06
ILMN_2374449	6696	SPP1	secreted phosphoprotein 1	-1.296	0.00104718
ILMN_3279652	292	SLC25A5	solute carrier family 25 member 5	-1.29594	0.010775
ILMN_3253579	93323	HAUS8	HAUS augmin like complex subunit 8	-1.29543	0.000194713
ILMN_1771084	6296	ACSM3	acyl-CoA synthetase medium chain family member 3	-1.29509	7.65e-05
ILMN_1698996	6573	SLC19A1	solute carrier family 19 member 1	-1.2942	0.000365558
ILMN_2366212	974	CD79B	CD79b molecule	-1.29392	0.0030315
ILMN_1756501	6480	ST6GAL1	ST6 beta-galactoside alpha-2,6-sialyltransferase 1	-1.29311	0.000729012
ILMN_1815668	2969	GTF2I		-1.29175	3.49e-05
ILMN_1747911	983	CDK1	cyclin dependent kinase 1	-1.29173	0.000659809
ILMN_1652333	79672	FN3KRP	fructosamine 3 kinase related protein	-1.29132	4.44e-06
ILMN_2349633	8784	TNFRSF18	TNF receptor superfamily member 18	-1.29111	0.00049669
ILMN_1671928	5627	PROS1	protein S	-1.29111	5.78e-05
ILMN_1813275	56940	DUSP22	dual specificity phosphatase 22	-1.29082	0.000117805
ILMN_1797522	1845	DUSP3	dual specificity phosphatase 3	-1.29032	1.74e-05
ILMN_1760718	83637	ZMIZ2	zinc finger MIZ-type containing 2	-1.28833	0.000587909
ILMN_1792748	1373	CPS1	carbamoyl-phosphate synthase 1	-1.28758	4.46e-06
ILMN_1696316	1374	CPT1A	carnitine palmitoyltransferase 1A	-1.28757	0.00101213
ILMN_3237632	56926	NCLN	nicalin	-1.28695	4.18e-06
ILMN_1741736	55794	DDX28	DEAD-box helicase 28	-1.28637	1.12e-05
ILMN_1790317	25837	RAB26	RAB26, member RAS oncogene family	-1.28399	7.72e-05
ILMN_1796589	9319	TRIP13	thyroid hormone receptor interactor 13	-1.28373	5.59e-05
ILMN_1802557	50865	HEBP1	heme binding protein 1	-1.28369	1.5e-05
ILMN_1696469	8502	PKP4	plakophilin 4	-1.28245	0.000758587
ILMN_1803945	10866	HCP5	HLA complex P5 (non-protein coding)	-1.28169	0.000106038
ILMN_1736481	79048	SECISBP2	SECIS binding protein 2	-1.2813	1.75e-05
ILMN_1685170	311	ANXA11	annexin A11	-1.28037	1.3e-05
ILMN_3246214	11041	B3GNT1	beta-1,4-glucuronyltransferase 1	-1.28034	0.00907096
ILMN_1909886		BE612775		-1.28011	0.00148946
ILMN_1664068	57222	ERGIC1	endoplasmic reticulum-golgi intermediate compartment 1	-1.27895	0.000448452
ILMN_3239135	199870	FAM76A		-1.27856	0.00021315
ILMN_1680738	9315	C5orf13	neuronal regeneration related protein	-1.27775	0.00015615
ILMN_1722491	353	APRT	adenine phosphoribosyltransferase	-1.27756	6.32e-06
ILMN_2323366	6391	SDHC	succinate dehydrogenase complex subunit C	-1.27752	0.000207747
ILMN_1727540	55732	C1orf112	chromosome 1 open reading frame 112	-1.27661	0.000592338
ILMN_1657235	342979	PALM3	paralemmin 3	-1.2766	0.000529872
ILMN_1658425	1605	DAG1	dystroglycan 1	-1.27583	7.06e-05
ILMN_1740291	10721	POLQ	DNA polymerase theta	-1.27578	0.000246145
ILMN_1881909	100169951	SNAR-A3		-1.27335	0.000244794
ILMN_2054362	55972	SLC25A40	solute carrier family 25 member 40	-1.2716	0.00652049
ILMN_1684210	57185	NIPAL3	NIPA like domain containing 3	-1.27155	0.00026985
ILMN_2135175	6130	SNORD36A	small nucleolar RNA, C/D box 36A	-1.27048	2.39e-05
ILMN_1733675	4354	MPP1	membrane palmitoylated protein 1	-1.26772	0.000119482
ILMN_1722634	4924	NUCB1	nucleobindin 1	-1.26719	3.24e-06
ILMN_1712452	9585	KIF20B	kinesin family member 20B	-1.26624	1.04e-05
ILMN_1691131	84316	LSMD1	N(alpha)-acetyltransferase 38, NatC auxiliary subunit	-1.26551	6.13e-06
ILMN_2338963	2030	SLC29A1	solute carrier family 29 member 1 (Augustine blood group)	-1.26525	0.000208727
ILMN_2316173	1174	AP1S1	adaptor related protein complex 1 sigma 1 subunit	-1.26515	0.000138276
ILMN_1745497	84190	C12orf26	methyltransferase like 25	-1.26457	0.00097524
ILMN_2172202	55270	NUDT15	nudix hydrolase 15	-1.26442	1.09e-05
ILMN_2411794	5786	PTPRA	protein tyrosine phosphatase, receptor type A	-1.26311	0.000139234
ILMN_1707051	4772	NFATC1	nuclear factor of activated T-cells 1	-1.26285	0.000113818
ILMN_1805807	7781	SLC30A3	solute carrier family 30 member 3	-1.26215	3.09e-05
ILMN_1761262	4351	MPI	mannose phosphate isomerase	-1.26097	8.95e-05
ILMN_1791726	10381	TUBB3	tubulin beta 3 class III	-1.26077	2.29e-06
ILMN_1813175	22859	LPHN1	adhesion G protein-coupled receptor L1	-1.26072	5.88e-05
ILMN_1799969	23557	SNAPIN	SNAP associated protein	-1.26055	1.27e-05
ILMN_3268880	90271	C10orf75	oligodendrocyte maturation-associated long intergenic non-coding RNA	-1.2588	0.000370833
ILMN_1660757	6431	SRSF6	serine and arginine rich splicing factor 6	-1.25836	0.0001438
ILMN_1768433	64925	CCDC71	coiled-coil domain containing 71	-1.25826	3.06e-05
ILMN_1767139	51079	NDUFA13	NADH:ubiquinone oxidoreductase subunit A13	-1.25798	2.63e-06
ILMN_1701244	55846	ITFG2	integrin alpha FG-GAP repeat containing 2	-1.25756	0.000166894
ILMN_1752728	2517	FUCA1	alpha-L-fucosidase 1	-1.25728	2.11e-05
ILMN_2381537	27297	CRCP	CGRP receptor component	-1.25663	0.000309886
ILMN_1782178	642946	LQK1	FLVCR1 antisense RNA 1 (head to head)	-1.25654	0.00016452
ILMN_3251207	55266	TMEM19	transmembrane protein 19	-1.25631	0.000365737
ILMN_1723123	2261	FGFR3	fibroblast growth factor receptor 3	-1.25584	5.08e-06
ILMN_1698777	57143	ADCK1	aarF domain containing kinase 1	-1.25579	0.00155812
ILMN_1773567	3911	LAMA5	laminin subunit alpha 5	-1.25553	3.93e-06
ILMN_1794165	5226	PGD	phosphogluconate dehydrogenase	-1.25509	1.04e-05
ILMN_1687319	28234	SLCO1B3	solute carrier organic anion transporter family member 1B3	-1.25489	0.000112319
ILMN_1779616	8802	SUCLG1	succinate-CoA ligase alpha subunit	-1.25467	4.43e-06
ILMN_1770044	1138	CHRNA5	cholinergic receptor nicotinic alpha 5 subunit	-1.25467	0.00663737
ILMN_1713088	124540	MSI2	musashi RNA binding protein 2	-1.25343	0.00035252
ILMN_1747934	51477	ISYNA1	inositol-3-phosphate synthase 1	-1.25292	6.75e-06
ILMN_1699772	58528	RRAGD	Ras related GTP binding D	-1.25248	0.000132163
ILMN_2345872	25870	SUMF2	sulfatase modifying factor 2	-1.25034	0.00149165
ILMN_2047354		C1orf97	long intergenic non-protein coding RNA 467	-1.25013	0.000197071
ILMN_1719498	253152	EPHX4	epoxide hydrolase 4	-1.24997	0.00137831
ILMN_2391231	6652	SORD	sorbitol dehydrogenase	-1.24961	0.00355682
ILMN_1730082	84881	RPUSD4	RNA pseudouridylate synthase domain containing 4	-1.24904	6.76e-06
ILMN_2326712	25825	BACE2	beta-site APP-cleaving enzyme 2	-1.24876	0.00243904
ILMN_1802027	4258	MGST2	microsomal glutathione S-transferase 2	-1.24868	2.53e-05
ILMN_1708414	54552	GNL3L	G protein nucleolar 3 like	-1.24865	0.00088772
ILMN_1750102	146956	EME1	essential meiotic structure-specific endonuclease 1	-1.24744	0.0017215
ILMN_1687533	10507	SEMA4D	semaphorin 4D	-1.24738	3.77e-05
ILMN_3197097	100131187	TSTD1	thiosulfate sulfurtransferase like domain containing 1	-1.24686	0.00854318
ILMN_1680134	10498	CARM1	coactivator associated arginine methyltransferase 1	-1.24551	2.47e-06
ILMN_1771734	8833	GMPS	guanine monophosphate synthase	-1.24523	1.04e-05
ILMN_2183856	7105	TSPAN6	tetraspanin 6	-1.24451	0.00114135
ILMN_1710906	153830	RNF145	ring finger protein 145	-1.24447	3.88e-05
ILMN_3219806	81622	UNC93B1	unc-93 homolog B1, TLR signaling regulator	-1.24436	0.000114835
ILMN_2169856	64897	C12orf43	chromosome 12 open reading frame 43	-1.24426	0.00195061
ILMN_1675695	23047	PDS5B	PDS5 cohesin associated factor B	-1.24395	8.51e-06
ILMN_1655642	55215	FANCI	Fanconi anemia complementation group I	-1.24268	3.45e-05
ILMN_1681634	5827	PXMP2	peroxisomal membrane protein 2	-1.24231	6.66e-05
ILMN_1730816	27239	GPR162	G protein-coupled receptor 162	-1.24206	3.17e-05
ILMN_1670238	8318	CDC45	cell division cycle 45	-1.2401	2.9e-06
ILMN_3261439	2289	FKBP5	FK506 binding protein 5	-1.23978	0.00175884
ILMN_3294365	3149	HMGB3	high mobility group box 3	-1.23853	0.0066063
ILMN_2404795	6817	SULT1A1	sulfotransferase family 1A member 1	-1.2385	0.000830362
ILMN_2097790	199990	C1orf86	Fanconi anemia core complex associated protein 20	-1.23849	8.1e-06
ILMN_1813704	57214	KIAA1199	cell migration inducing hyaluronan binding protein	-1.23807	0.00145121
ILMN_1811551	51071	DERA	deoxyribose-phosphate aldolase	-1.23786	5.1e-06
ILMN_3239785	11200	CHEK2		-1.23753	1.25e-05
ILMN_2101651	7327	UBE2G2	ubiquitin conjugating enzyme E2 G2	-1.23714	0.0307246
ILMN_1657332	11007	CCDC85B	coiled-coil domain containing 85B	-1.23676	0.0010593
ILMN_1727589	6820	SULT2B1	sulfotransferase family 2B member 1	-1.23674	0.00460455
ILMN_1705682	10536	LEPREL2	prolyl 3-hydroxylase 3	-1.23548	0.0124087
ILMN_2122511	147372	CCBE1	collagen and calcium binding EGF domains 1	-1.235	0.00041623
ILMN_2391324	91433	RCCD1	RCC1 domain containing 1	-1.23494	0.0259619
ILMN_1764764	84939	MUM1	melanoma associated antigen (mutated) 1	-1.23318	1.43e-05
ILMN_3274578	100131381	LOC100131381		-1.23313	3.05e-05
ILMN_3287583	7314	UBB	ubiquitin B	-1.23312	1.09e-05
ILMN_1714592	978	CDA	cytidine deaminase	-1.23087	0.000146836
ILMN_1730032	666	BOK	BOK, BCL2 family apoptosis regulator	-1.23078	0.000922743
ILMN_2055634	9220	TIAF1	TGFB1-induced anti-apoptotic factor 1	-1.22973	0.000309732
ILMN_1737298	4144	MAT2A	methionine adenosyltransferase 2A	-1.22945	4.17e-06
ILMN_2199676	22995	CEP152	centrosomal protein 152	-1.22858	0.00041274
ILMN_1727831	5890	RAD51L1	RAD51 paralog B	-1.22768	0.00100366
ILMN_2415776	51741	WWOX	WW domain containing oxidoreductase	-1.22752	0.000584494
ILMN_1809483	51171	HSD17B14	hydroxysteroid 17-beta dehydrogenase 14	-1.2262	5.11e-05
ILMN_1699980	90139	TSPAN18	tetraspanin 18	-1.22604	0.0194221
ILMN_1658709	3912	LAMB1	laminin subunit beta 1	-1.22539	0.00160921
ILMN_1795463	79710	MORC4	MORC family CW-type zinc finger 4	-1.22479	0.00351231
ILMN_1784785	64708	COPS7B	COP9 signalosome subunit 7B	-1.22448	2.77e-06
ILMN_1780671	26030	PLEKHG3	pleckstrin homology and RhoGEF domain containing G3	-1.22436	3.34e-05
ILMN_1771987	57153	SLC44A2	solute carrier family 44 member 2	-1.22435	0.000499191
ILMN_1815882	3178	HNRNPA1	heterogeneous nuclear ribonucleoprotein A1	-1.2237	0.00166979
ILMN_2045994	6415	SEPW1	selenoprotein W	-1.22353	9.48e-06
ILMN_1688953	84986	ARHGAP19	Rho GTPase activating protein 19	-1.22328	0.000228151
ILMN_3255061	92521	SPECC1	sperm antigen with calponin homology and coiled-coil domains 1	-1.22293	0.000546628
ILMN_2340259	5142	PDE4B	phosphodiesterase 4B	-1.22214	0.000242806
ILMN_1682264	10238	WDR68	DDB1 and CUL4 associated factor 7	-1.22214	1.37e-05
ILMN_2325168	408	ARRB1	arrestin beta 1	-1.22146	0.000337907
ILMN_1691942	10983	CCNI	cyclin I	-1.22132	1.21e-05
ILMN_1794677	11322	TMC6	transmembrane channel like 6	-1.22085	1.27e-05
ILMN_2120340	10856	RUVBL2	RuvB like AAA ATPase 2	-1.22063	2.49e-05
ILMN_1776077		D26121		-1.21934	0.00045661
ILMN_1741455	84749	USP30	ubiquitin specific peptidase 30	-1.21822	1.46e-05
ILMN_2349393	4192	MDK	midkine	-1.21806	0.0185566
ILMN_1725260	995	CDC25C	cell division cycle 25C	-1.21756	0.000198854
ILMN_1798308	130872	AHSA2	activator of HSP90 ATPase homolog 2	-1.21739	2.26e-05
ILMN_1709287	55152	DALRD3	DALR anticodon binding domain containing 3	-1.21689	2.82e-05
ILMN_1715718	147808	ZNF784	zinc finger protein 784	-1.21669	7.2e-05
ILMN_1793476	112464	PRKCDBP	caveolae associated protein 3	-1.21633	0.006475
ILMN_1670609	475	ATOX1	antioxidant 1 copper chaperone	-1.21621	4.37e-06
ILMN_1789001	347734	SLC35B2	solute carrier family 35 member B2	-1.21605	2.58e-05
ILMN_1712312	8766	RAB11A	RAB11A, member RAS oncogene family	-1.21558	1.68e-05
ILMN_1783075	253714	MMS22L	MMS22 like, DNA repair protein	-1.2155	0.0154895
ILMN_1679134	54780	NSMCE4A	NSE4 homolog A, SMC5-SMC6 complex component	-1.21502	2.78e-06
ILMN_2311041	122704	MRPL52	mitochondrial ribosomal protein L52	-1.21425	0.000105715
ILMN_1788607	6147	RPL23A	ribosomal protein L23a	-1.2141	1.93e-05
ILMN_2115633	51293	CD320	CD320 molecule	-1.21347	2.03e-05
ILMN_1815745	6659	SOX4	SRY-box 4	-1.21338	1.81e-05
ILMN_1720287	1877	E4F1	E4F transcription factor 1	-1.21198	1.04e-05
ILMN_1795454	11052	CPSF6	cleavage and polyadenylation specific factor 6	-1.21116	2.09e-05
ILMN_2374352	79007	DBNDD1	dysbindin domain containing 1	-1.21114	8.85e-06
ILMN_1736130	79863	RBFA	ribosome binding factor A	-1.2109	0.000741978
ILMN_1789123	10733	PLK4	polo like kinase 4	-1.21055	8.72e-05
ILMN_1792173	27229	TUBGCP4	tubulin gamma complex associated protein 4	-1.20991	0.0114909
ILMN_1661484	84878	ZBTB45	zinc finger and BTB domain containing 45	-1.20937	8.69e-05
ILMN_1786024	171568	POLR3H	RNA polymerase III subunit H	-1.20925	1.29e-05
ILMN_1805512	64743	WDR13	WD repeat domain 13	-1.2086	0.000520168
ILMN_1687279	1725	DHPS	deoxyhypusine synthase	-1.2079	1.72e-05
ILMN_1659099	9475	ROCK2	Rho associated coiled-coil containing protein kinase 2	-1.20729	0.0170216
ILMN_1705617	30008	EFEMP2	cofilin 1	-1.20699	1.01e-05
ILMN_1747016	55165	CEP55	centrosomal protein 55	-1.20625	6.34e-06
ILMN_3237404		AL832567		-1.20613	0.00128866
ILMN_1815154	4628	MYH10	myosin heavy chain 10	-1.20537	4.74e-05
ILMN_2195482	784	CACNB3	calcium voltage-gated channel auxiliary subunit beta 3	-1.20465	5.14e-06
ILMN_1715583	23246	BOP1	block of proliferation 1	-1.20435	0.000437123
ILMN_1713141	389641	LOC389641	uncharacterized LOC389641	-1.20428	0.000183828
ILMN_1653599	513	ATP5D	ATP synthase, H+ transporting, mitochondrial F1 complex, delta subunit	-1.20415	7.25e-06
ILMN_1781987	1020	CDK5	cyclin dependent kinase 5	-1.20388	0.000516442
ILMN_1735552	23095	KIF1B	kinesin family member 1B	-1.20353	9.99e-05
ILMN_2379393	435	ASL	argininosuccinate lyase	-1.20331	0.000172586
ILMN_1715437	57082	CASC5	kinetochore scaffold 1	-1.20308	3.16e-05
ILMN_1760049	26297	SERGEF	secretion regulating guanine nucleotide exchange factor	-1.20256	4.9e-05
ILMN_2209993	440503	PLIN5	perilipin 5	-1.20193	0.00498901
ILMN_1684114	286016	LOC286016	triosephosphate isomerase 1 pseudogene 2	-1.20133	3.01e-05
ILMN_1763347	5291	PIK3CB	phosphatidylinositol-4,5-bisphosphate 3-kinase catalytic subunit beta	-1.20102	0.000165623
ILMN_1768449	5635	PRPSAP1	phosphoribosyl pyrophosphate synthetase associated protein 1	-1.20083	1.94e-05
ILMN_3245983	54492	NEURL1B	neuralized E3 ubiquitin protein ligase 1B	-1.20014	0.000304106
ILMN_3294213	11217	AKAP2	paralemmin 2	-1.19958	0.000112883
ILMN_1721046	5763	PTMS	parathymosin	-1.19886	4.27e-05
ILMN_3237721	79613	TMCO7	transport and golgi organization 6 homolog	-1.19787	7.62e-05
ILMN_1756445	11243	PMF1	polyamine modulated factor 1	-1.19765	0.00358732
ILMN_1707137	400566	C17orf97	chromosome 17 open reading frame 97	-1.19576	0.00278244
ILMN_1732468	22824	HSPA4L	heat shock protein family A (Hsp70) member 4 like	-1.19497	0.00449953
ILMN_1761941	51313	FAM198B	family with sequence similarity 198 member B	-1.19434	0.000478235
ILMN_1754114	90024	FLJ20021	uncharacterized LOC90024	-1.19431	3.66e-05
ILMN_1758827	84816	RTN4IP1	reticulon 4 interacting protein 1	-1.19375	1.89e-05
ILMN_1801697	163183	C19orf46	spectrin repeat containing nuclear envelope family member 4	-1.19349	1.93e-05
ILMN_3250273	29767	TMOD2	tropomodulin 2	-1.19299	0.000606944
ILMN_1750401	79415	C17orf62	chromosome 17 open reading frame 62	-1.19181	2.18e-05
ILMN_1746378	84514	GHDC	GH3 domain containing	-1.19026	0.000248854
ILMN_1792314	10121	ACTR1A	ARP1 actin related protein 1 homolog A	-1.19012	6.43e-06
ILMN_2194009	10257	ABCC4	ATP binding cassette subfamily C member 4	-1.18904	4.18e-05
ILMN_3230435	81552	VOPP1	VOPP1, WBP1/VOPP1 family member	-1.1889	2.04e-05
ILMN_2211003	283431	GAS2L3	growth arrest specific 2 like 3	-1.18804	3.45e-05
ILMN_1727055	55010	C12orf48	PARP1 binding protein	-1.18538	1.3e-05
ILMN_1654324	26508	HEYL	hes related family bHLH transcription factor with YRPW motif-like	-1.18499	1.52e-05
ILMN_1776157	5414	Sep 04	septin 4	-1.18265	0.00142428
ILMN_2390338	10477	UBE2E3	ubiquitin conjugating enzyme E2 E3	-1.18119	2.49e-05
ILMN_1670353	10635	RAD51AP1	RAD51 associated protein 1	-1.18065	1.35e-05
ILMN_2373982	9463	PICK1	protein interacting with PRKCA 1	-1.18046	2.33e-05
ILMN_1708709	57482	KIAA1211	KIAA1211	-1.17972	7.06e-05
ILMN_1710979	51239	ANKRD39	ankyrin repeat domain 39	-1.17816	0.000124077
ILMN_1715680	252969	NEIL2	nei like DNA glycosylase 2	-1.17797	0.000424729
ILMN_1701869	26263	FBXO22	F-box protein 22	-1.17773	0.00341781
ILMN_1752197	347862	PDDC1	glutamine amidotransferase like class 1 domain containing 1	-1.17732	0.00136413
ILMN_2197365	5997	RGS2	regulator of G protein signaling 2	-1.17689	0.00298205
ILMN_1805828	7443	VRK1	vaccinia related kinase 1	-1.17467	4.59e-05
ILMN_1807359	6320	CLEC11A	C-type lectin domain containing 11A	-1.17422	0.000696899
ILMN_1716480	65057	ACD	ACD, shelterin complex subunit and telomerase recruitment factor	-1.17418	6.69e-05
ILMN_1745570	5650	KLK7	kallikrein related peptidase 7	-1.174	0.000184202
ILMN_1812031	5064	PALM	paralemmin	-1.17337	5.25e-06
ILMN_3191227	10926	DBF4	DBF4 zinc finger	-1.17325	0.00161205
ILMN_1776412	386678	KRTAP10-11	keratin associated protein 10-11	-1.17251	0.0404938
ILMN_1670542	204	AK2	adenylate kinase 2	-1.17195	4.05e-05
ILMN_3181480	727832	GOLGA6L6		-1.17161	0.000297954
ILMN_1805673	54784	ALKBH4	alkB homolog 4, lysine demethylase	-1.17129	4.33e-05
ILMN_1803045	114791	TUBGCP5	tubulin gamma complex associated protein 5	-1.17049	4.34e-05
ILMN_1720799	9524	TECR	trans-2,3-enoyl-CoA reductase	-1.17029	3.47e-05
ILMN_2396672	3983	ABLIM1	actin binding LIM protein 1	-1.1701	3.89e-05
ILMN_1728298	388228	SBK1	SH3 domain binding kinase 1	-1.16979	1e-05
ILMN_1695829	94015	TTYH2	tweety family member 2	-1.16966	0.00118224
ILMN_2168952	8562	DENR	density regulated re-initiation and release factor	-1.16911	0.000374089
ILMN_1743205	10347	ABCA7	ATP binding cassette subfamily A member 7	-1.16853	3.26e-05
ILMN_1791226	64359	NXN	nucleoredoxin	-1.16824	2.16e-05
ILMN_1658437	119559	SFXN4	sideroflexin 4	-1.16816	5.08e-05
ILMN_1666364	93058	COQ10A	coenzyme Q10A	-1.16795	0.000365344
ILMN_1679520	10554	AGPAT1	1-acylglycerol-3-phosphate O-acyltransferase 1	-1.16673	0.000791969
ILMN_1683441	23310	NCAPD3	non-SMC condensin II complex subunit D3	-1.16626	4.52e-05
ILMN_1711270	10147	SUGP2	SURP and G-patch domain containing 2	-1.16566	2.16e-05
ILMN_1668469	23240	KIAA0922	transmembrane 131 like	-1.1652	0.000673786
ILMN_2325506	55653	BCAS4	breast carcinoma amplified sequence 4	-1.16478	7.45e-05
ILMN_2413278	6137	RPL13	ribosomal protein L13	-1.16351	5.04e-06
ILMN_1685124	79600	TCTN1	tectonic family member 1	-1.16282	0.000491404
ILMN_1685540	57619	SHROOM3	shroom family member 3	-1.16083	0.000156526
ILMN_1708059	8975	USP13	ubiquitin specific peptidase 13	-1.1604	7.1e-05
ILMN_1702140	29127	RACGAP1	Rac GTPase activating protein 1	-1.16015	0.00547147
ILMN_1738767	5355	PLP2	proteolipid protein 2	-1.16012	0.000571967
ILMN_1733110	8045	RASSF7	Ras association domain family member 7	-1.16012	4.33e-05
ILMN_2389810	286410	ATP11C	ATPase phospholipid transporting 11C	-1.15924	0.000415007
ILMN_1700109	53635	PTOV1	prostate tumor overexpressed 1	-1.15821	1.05e-05
ILMN_3285959	6767	ST13	ST13, Hsp70 interacting protein	-1.15809	0.000293861
ILMN_1679450	144983	HNRNPA1L2		-1.15735	0.00122346
ILMN_1707804	445329	SLX1B-SULT1A4		-1.15632	0.0115957
ILMN_1751571	5886	RAD23A	RAD23 homolog A, nucleotide excision repair protein	-1.15587	3.62e-05
ILMN_1805842	2273	FHL1	four and a half LIM domains 1	-1.15573	0.000786417
ILMN_1695404	4061	LY6E	lymphocyte antigen 6 family member E	-1.15555	4.87e-05
ILMN_2144401	89944	GLB1L2	galactosidase beta 1 like 2	-1.15539	0.000478167
ILMN_1800530	116987	AGAP1	ArfGAP with GTPase domain, ankyrin repeat and PH domain 1	-1.15522	0.000307106
ILMN_1676302	64773	FAM113A	PC-esterase domain containing 1A	-1.15502	0.00228605
ILMN_1669310	89941	RHOT2	ras homolog family member T2	-1.15453	0.000183078
ILMN_1758915	5134	PDCD2	programmed cell death 2	-1.15418	5.03e-05
ILMN_1716445	1841	DTYMK	deoxythymidylate kinase	-1.15407	9.28e-05
ILMN_1772981	29924	EPN1	epsin 1	-1.15344	1.12e-05
ILMN_2410540	835	CASP2	caspase 2	-1.15342	0.000489181
ILMN_3245458	677838	SNORA61	small nucleolar RNA, H/ACA box 61	-1.15204	1.55e-05
ILMN_1744725	90135	BTBD6	BTB domain containing 6	-1.15026	5.02e-06
ILMN_2218780	54704	PDP1	pyruvate dehyrogenase phosphatase catalytic subunit 1	-1.14867	0.000571611
ILMN_1796925	1525	CXADR	CXADR, Ig-like cell adhesion molecule	-1.14862	4.3e-05
ILMN_1781966	23762	OSBP2	oxysterol binding protein 2	-1.14804	0.000495634
ILMN_2056975	3251	HPRT1	hypoxanthine phosphoribosyltransferase 1	-1.14779	6.26e-05
ILMN_1814526	120	ADD3	adducin 3	-1.14677	0.00124533
ILMN_2286014	117155	CATSPER2	cation channel sperm associated 2	-1.14544	0.000463208
ILMN_1739946	79001	VKORC1	vitamin K epoxide reductase complex subunit 1	-1.14484	2.47e-05
ILMN_1677906	5757	PTMA		-1.14419	0.000390633
ILMN_1682572	9847	KIAA0528	C2 calcium dependent domain containing 5	-1.14389	0.000321604
ILMN_1745887	23014	FBXO21	F-box protein 21	-1.14382	1.01e-05
ILMN_2270845	54663	WDR74	WD repeat domain 74	-1.14361	0.00529874
ILMN_3237177	84142	FAM175A	abraxas 1, BRCA1 A complex subunit	-1.14348	0.00232375
ILMN_1759084	55656	INTS8	integrator complex subunit 8	-1.14296	0.000305499
ILMN_1752665	79767	ELMO3	engulfment and cell motility 3	-1.14172	0.0332254
ILMN_1675398	219	ALDH1B1	aldehyde dehydrogenase 1 family member B1	-1.14123	0.000561681
ILMN_1673363	976	CD97	adhesion G protein-coupled receptor E5	-1.13978	0.000148343
ILMN_1678423	53340	SPA17	sperm autoantigenic protein 17	-1.13977	0.000686608
ILMN_2193980	10058	ABCB6	ATP binding cassette subfamily B member 6 (Langereis blood group)	-1.13973	0.00164943
ILMN_1777794	5589	PRKCSH	protein kinase C substrate 80K-H	-1.1391	3.63e-05
ILMN_1690443	145438	C14orf82	FRMD6 antisense RNA 1	-1.13867	0.00224516
ILMN_3275615	645249	LOC645249	MNX1 antisense RNA 1 (head to head)	-1.13842	0.0003937
ILMN_2415979	85452	KIAA1751	cilia and flagella associated protein 74	-1.13802	0.0016999
ILMN_1806040	7298	TYMS	thymidylate synthetase	-1.13749	1.01e-05
ILMN_1658027	8438	RAD54L	RAD54 like	-1.13745	1.29e-05
ILMN_1810334	149951	COMMD7	COMM domain containing 7	-1.13703	8.05e-05
ILMN_1698015	6899	TBX1	T-box 1	-1.13592	0.00131058
ILMN_2145997	6671	SP4	Sp4 transcription factor	-1.13582	0.000733706
ILMN_1711414	23107	MRPS27	mitochondrial ribosomal protein S27	-1.13573	1.01e-05
ILMN_3237656	80223	RAB11FIP1		-1.13497	0.000760908
ILMN_1811433	6132	RPL8	ribosomal protein L8	-1.13432	6.18e-05
ILMN_1750885	644100	LOC644100	ADP ribosylation factor like GTPase 14 effector protein like	-1.13408	0.00242404
ILMN_1676010	6667	SP1	Sp1 transcription factor	-1.13383	2.44e-05
ILMN_1732516	9735	KNTC1	kinetochore associated 1	-1.13347	2.3e-05
ILMN_1724066	5330	PLCB2	phospholipase C beta 2	-1.13329	2.87e-05
ILMN_1657139	23536	ADAT1	adenosine deaminase, tRNA specific 1	-1.13292	0.00553656
ILMN_1674231	8208	CHAF1B	chromatin assembly factor 1 subunit B	-1.13292	8.84e-05
ILMN_1730391	55168	MRPS18A	mitochondrial ribosomal protein S18A	-1.13275	0.000663029
ILMN_2331735	163	AP2B1	adaptor related protein complex 2 beta 1 subunit	-1.13231	0.000189755
ILMN_2110252	10360	NPM3	nucleophosmin/nucleoplasmin 3	-1.13218	2.96e-05
ILMN_1727281	10629	TAF6L	TATA-box binding protein associated factor 6 like	-1.13161	0.000127011
ILMN_1769926	1627	DBN1	drebrin 1	-1.1316	9.01e-06
ILMN_1813389	51081	MRPS7	mitochondrial ribosomal protein S7	-1.13136	4.69e-05
ILMN_2399431	5634	PRPS2	phosphoribosyl pyrophosphate synthetase 2	-1.13102	2e-05
ILMN_2136635	122961	ISCA2	iron-sulfur cluster assembly 2	-1.13014	0.000112125
ILMN_1681437	51181	DCXR	dicarbonyl and L-xylulose reductase	-1.12914	7.08e-06
ILMN_2112460	4085	MAD2L1	mitotic arrest deficient 2 like 1	-1.12809	0.000128126
ILMN_1711543	79697	C14orf169	ribosomal oxygenase 1	-1.12749	0.00010618
ILMN_2108735	1917	EEF1A2	eukaryotic translation elongation factor 1 alpha 2	-1.12715	0.000156205
ILMN_3240370	790955	C11orf83	ubiquinol-cytochrome c reductase complex assembly factor 3	-1.12652	0.000155957
ILMN_1704154	55504	TNFRSF19	TNF receptor superfamily member 19	-1.1258	0.000602054
ILMN_1681754	8836	GGH	gamma-glutamyl hydrolase	-1.12572	9.27e-05
ILMN_1764383	57192	MCOLN1	mucolipin 1	-1.12533	0.0050978
ILMN_1806804	9097	USP14	ubiquitin specific peptidase 14	-1.1253	0.00220281
ILMN_1678353	10160	FARP1	FERM, ARH/RhoGEF and pleckstrin domain protein 1	-1.12519	2.32e-05
ILMN_2225718	1062	CENPE	centromere protein E	-1.12513	9.28e-05
ILMN_1729596	64423	INF2	inverted formin, FH2 and WH2 domain containing	-1.12486	0.000448262
ILMN_1674874	10227	MFSD10	major facilitator superfamily domain containing 10	-1.12474	7.52e-06
ILMN_1682953	441531	PGAM4	phosphoglycerate mutase family member 4	-1.12363	9.35e-05
ILMN_1803464	10745	PHTF1	putative homeodomain transcription factor 1	-1.12224	4.55e-05
ILMN_1737611	6843	VAMP1	vesicle associated membrane protein 1	-1.12198	7.92e-05
ILMN_1728887	10298	PAK4	p21 (RAC1) activated kinase 4	-1.12149	5.91e-05
ILMN_3308828		MIR1253	microRNA 1253	-1.12099	0.000352124
ILMN_3235410	84278	HIATL2	major facilitator superfamily domain containing 14C	-1.12098	6.76e-05
ILMN_1793201	84264	HAGHL	hydroxyacylglutathione hydrolase like	-1.11899	0.00109467
ILMN_1718832	5867	RAB4A	S-phase response (cyclin related)	-1.11893	0.0061009
ILMN_1664030	81876	RAB1B	RAB1B, member RAS oncogene family	-1.11844	0.00501888
ILMN_1711514	1690	COCH	cochlin	-1.11691	0.000411216
ILMN_1767691	84313	VPS25	vacuolar protein sorting 25 homolog	-1.11678	0.00038429
ILMN_1801864	123803	NTAN1	N-terminal asparagine amidase	-1.11641	1.36e-05
ILMN_2193214	84954	MPND	MPN domain containing	-1.11578	0.000425426
ILMN_2317923	54972	TMEM132A	transmembrane protein 132A	-1.11512	8.76e-05
ILMN_1736751	112936	VPS26B	VPS26, retromer complex component B	-1.11509	0.000618948
ILMN_3239225	223	ALDH9A1	RNA, Ro-associated Y3	-1.11507	0.00265471
ILMN_2244547	55500	ETNK1	ethanolamine kinase 1	-1.11416	0.0149498
ILMN_1668629	401115	C4orf48	chromosome 4 open reading frame 48	-1.11411	7.73e-05
ILMN_1729374	2109	ETFB	electron transfer flavoprotein beta subunit	-1.11402	3.8e-05
ILMN_1780560	399687	MYO18A	myosin XVIIIA	-1.11401	2.77e-05
ILMN_1733991	84993	UBL7	ubiquitin like 7	-1.11363	0.000556262
ILMN_1676665	404093	CUEDC1		-1.11316	0.000380586
ILMN_1731418	3431	SP110	SP110 nuclear body protein	-1.11308	1.83e-05
ILMN_1697665	11335	CBX3	chromobox 3	-1.11166	1.5e-05
ILMN_1785175	23075	SWAP70	switching B-cell complex subunit SWAP70	-1.11147	0.000522367
ILMN_1697864	159013	CXorf38	chromosome X open reading frame 38	-1.11084	0.00075253
ILMN_1661366	5223	PGAM1	phosphoglycerate mutase 1	-1.11015	0.000687772
ILMN_3245672		SNORD84	small nucleolar RNA, C/D box 84	-1.10987	0.00124305
ILMN_1750912	29091	STXBP6	syntaxin binding protein 6	-1.1093	9.93e-05
ILMN_1812580	150223	YDJC	YdjC chitooligosaccharide deacetylase homolog	-1.10872	0.00897024
ILMN_3251404	64710	NUCKS1	nuclear casein kinase and cyclin dependent kinase substrate 1	-1.10844	0.000187501
ILMN_3240316	7114	TMSB4X	thymosin beta 4, X-linked	-1.10842	7.9e-05
ILMN_3271587				-1.10837	6.41e-05
ILMN_1795876	2873	GPS1	G protein pathway suppressor 1	-1.10818	8.83e-06
ILMN_1734833	4683	NBN	nibrin	-1.10765	0.000884499
ILMN_1695110	587	BCAT2	branched chain amino acid transaminase 2	-1.10743	1.37e-05
ILMN_2077905	5738	PTGFRN	prostaglandin F2 receptor inhibitor	-1.10641	0.000153251
ILMN_2130078	91368	CDKN2AIPNL	CDKN2A interacting protein N-terminal like	-1.10606	0.00140412
ILMN_1651315	10362	HMG20B	high mobility group 20B	-1.10599	0.000121687
ILMN_1653861	22955	SCMH1	Scm polycomb group protein homolog 1	-1.10597	3.93e-05
ILMN_2352609	4968	OGG1	8-oxoguanine DNA glycosylase	-1.10544	0.00253738
ILMN_1812618	64411	ARAP3	ArfGAP with RhoGAP domain, ankyrin repeat and PH domain 3	-1.10525	9.75e-05
ILMN_2354211	1104	RCC1	regulator of chromosome condensation 1	-1.10449	0.002718
ILMN_1669273	5538	PPT1	palmitoyl-protein thioesterase 1	-1.10357	0.000126712
ILMN_1793410	6641	SNTB1	syntrophin beta 1	-1.10252	0.00118633
ILMN_1705049	91147	TMEM67	transmembrane protein 67	-1.10248	0.000356831
ILMN_1662846	26996	GPR160	G protein-coupled receptor 160	-1.10154	0.000165222
ILMN_1802819	55635	DEPDC1	DEP domain containing 1	-1.10147	0.0031762
ILMN_1734096	9937	DCLRE1A	DNA cross-link repair 1A	-1.10123	0.015167
ILMN_1665559	1017	CDK2	cyclin dependent kinase 2	-1.10106	0.0407172
ILMN_2289093	57674	RNF213	ring finger protein 213	-1.10094	0.000805044
ILMN_2175112	3790	KCNS3	potassium voltage-gated channel modifier subfamily S member 3	-1.10031	0.00450894
ILMN_2383455	6821	SUOX	sulfite oxidase	-1.10021	0.000160447
ILMN_1655195	653188	SMA4		-1.09978	0.00146852
ILMN_2049642	6117	RPA1	replication protein A1	-1.09908	0.000253736
ILMN_1691180	5013	OTX1	orthodenticle homeobox 1	-1.099	0.00526819
ILMN_1789944	192111	PGAM5	PGAM family member 5, mitochondrial serine/threonine protein phosphatase	-1.09854	0.000151304
ILMN_1795285	23338	PHF15	jade family PHD finger 2	-1.09786	0.000428033
ILMN_2174189	22943	DKK1	dickkopf WNT signaling pathway inhibitor 1	-1.09679	0.0183675
ILMN_1795055	81543	LRRC3	leucine rich repeat containing 3	-1.09668	0.000185838
ILMN_1763688	124944	RNASEK-C17ORF49		-1.09483	0.00033431
ILMN_1754121	1445	CSK	C-terminal Src kinase	-1.0947	1.68e-05
ILMN_1721106	80017	C14orf159	D-glutamate cyclase	-1.09439	0.000772668
ILMN_1680856	10046	MAMLD1	mastermind like domain containing 1	-1.09421	6.06e-06
ILMN_2409298	51203	NUSAP1	nucleolar and spindle associated protein 1	-1.09388	1.71e-05
ILMN_1709044	60436	TGIF2	TGFB induced factor homeobox 2	-1.0934	8.17e-05
ILMN_1759154	8106	PABPN1		-1.09326	0.000225385
ILMN_1681260		U88897		-1.09282	0.00391419
ILMN_2111187	79071	ELOVL6	ELOVL fatty acid elongase 6	-1.09263	6.66e-05
ILMN_1723211	79944	L2HGDH	L-2-hydroxyglutarate dehydrogenase	-1.09215	0.000319151
ILMN_1704091	8694	DGAT1	diacylglycerol O-acyltransferase 1	-1.09214	4.93e-05
ILMN_3179620		AK056005		-1.09159	0.000194806
ILMN_1785060	81619	TSPAN14	tetraspanin 14	-1.09152	0.000397331
ILMN_1808821	29099	COMMD9	COMM domain containing 9	-1.09098	6.13e-05
ILMN_2125010	8935	SKAP2	src kinase associated phosphoprotein 2	-1.0909	0.000135589
ILMN_1714730	11065	UBE2C	ubiquitin conjugating enzyme E2 C	-1.09071	1.71e-05
ILMN_1652913	2146	EZH2	enhancer of zeste 2 polycomb repressive complex 2 subunit	-1.09005	0.00198457
ILMN_1775573	286148	DPY19L4	dpy-19 like 4	-1.089	0.000603922
ILMN_2330552	728642	CDK11A		-1.08887	0.0131763
ILMN_2313889	91120	ZNF682	zinc finger protein 682	-1.08849	0.000278584
ILMN_1754304	154007	SNRNP48	small nuclear ribonucleoprotein U11/U12 subunit 48	-1.08847	0.00277693
ILMN_3294134	339175	METTL2A		-1.08838	0.000771634
ILMN_2337974	5569	PKIA	cAMP-dependent protein kinase inhibitor alpha	-1.08813	0.00230524
ILMN_3289650		CR623706		-1.08782	4.72e-05
ILMN_1736954	51043	ZBTB7B		-1.08781	0.000238306
ILMN_1692707	391356	C2orf79	peptidyl-tRNA hydrolase domain containing 1	-1.08712	0.000849893
ILMN_1761411	79892	MCMBP	minichromosome maintenance complex binding protein	-1.08707	1.59e-05
ILMN_1820572		BX112399		-1.08668	0.00355903
ILMN_3181328		AK125006		-1.08601	0.000575305
ILMN_1815184	259266	ASPM	abnormal spindle microtubule assembly	-1.08589	0.000146931
ILMN_3235104	85459	KIAA1731	centrosomal protein 295	-1.08589	0.00101137
ILMN_1804642	23583	SMUG1	single-strand-selective monofunctional uracil-DNA glycosylase 1	-1.08568	2.53e-05
ILMN_1768816	7112	TMPO	thymopoietin	-1.08482	0.00528878
ILMN_1753063	56992	KIF15	kinesin family member 15	-1.08477	0.000396453
ILMN_1708110	55314	TMEM144	transmembrane protein 144	-1.08442	0.000285937
ILMN_1660067	730755	LOC730755	keratin associated protein 2-3	-1.0838	0.00140915
ILMN_1771411	29929	ALG6	ALG6, alpha-1,3-glucosyltransferase	-1.08361	0.000197057
ILMN_1682599	9052	GPRC5A	G protein-coupled receptor class C group 5 member A	-1.08305	2.08e-05
ILMN_2331205	1120	CHKB		-1.08299	0.0096679
ILMN_1801118	79622	SNRNP25	small nuclear ribonucleoprotein U11/U12 subunit 25	-1.08274	1.47e-05
ILMN_1663640	4128	MAOA	monoamine oxidase A	-1.08271	0.00112019
ILMN_1714577	55753	OGDHL	oxoglutarate dehydrogenase like	-1.08225	0.000585542
ILMN_1702496	441461	LOC441461	STX17 antisense RNA 1	-1.08158	0.00932612
ILMN_1741350	80321	CEP70	centrosomal protein 70	-1.08143	4.99e-05
ILMN_2384241	7048	TGFBR2	transforming growth factor beta receptor 2	-1.08136	0.000182495
ILMN_1772706	119032	C10orf32-AS3MT		-1.08087	6.96e-05
ILMN_1718769	6453	ITSN1	intersectin 1	-1.08042	2.19e-05
ILMN_1808707	6624	FSCN1	fascin actin-bundling protein 1	-1.08036	0.000103789
ILMN_1671482	130589	GALM	galactose mutarotase	-1.08002	0.000112191
ILMN_2132161	81930	KIF18A	kinesin family member 18A	-1.07964	0.000121117
ILMN_3307982	84777	BC094703		-1.07901	0.00942019
ILMN_3305169	22809	ATF5		-1.07877	0.000476968
ILMN_2364535	10073	SNUPN	snurportin 1	-1.07805	0.000182893
ILMN_1664602	56267	CCBL2		-1.0773	6.66e-05
ILMN_1698209	8540	AGPS	alkylglycerone phosphate synthase	-1.07699	2.42e-05
ILMN_1673820	6596	HLTF	helicase like transcription factor	-1.07673	0.000168052
ILMN_2120273	8905	AP1S2	adaptor related protein complex 1 sigma 2 subunit	-1.07615	0.000545505
ILMN_2374234	5567	PRKACB	protein kinase cAMP-activated catalytic subunit beta	-1.07526	0.000339257
ILMN_2053538	54933	RHBDL2	rhomboid like 2	-1.07511	0.0976357
ILMN_1683120	7374	UNG	uracil DNA glycosylase	-1.07472	2.53e-05
ILMN_1755234	54961	SSH3	slingshot protein phosphatase 3	-1.07395	0.000230258
ILMN_1729234	1200	TPP1	tripeptidyl peptidase 1	-1.07374	0.00019446
ILMN_1700831	11001	SLC27A2	solute carrier family 27 member 2	-1.07278	8.8e-05
ILMN_3246608	201161	CENPV	centromere protein V	-1.07192	6.81e-06
ILMN_1775829	64065	PERP	PERP, TP53 apoptosis effector	-1.07162	6.35e-05
ILMN_3240069	677771	SCARNA4	small Cajal body-specific RNA 4	-1.07146	0.000558847
ILMN_1657423	51324	SPG21	SPG21, maspardin	-1.07112	0.000197057
ILMN_1719581	127294	MYOM3	myomesin 3	-1.07109	0.00147871
ILMN_1654516	83862	TMEM120A	transmembrane protein 120A	-1.07102	0.00353501
ILMN_1669696	126375	ZNF792	zinc finger protein 792	-1.07101	0.000827737
ILMN_1766405	51280	GOLM1	golgi membrane protein 1	-1.07098	0.00014716
ILMN_2235137	2177	FANCD2	Fanconi anemia complementation group D2	-1.07071	2.65e-05
ILMN_2380237	114897	C1QTNF1	C1q and TNF related 1	-1.07066	0.000474545
ILMN_1745005	79017	GGCT	gamma-glutamylcyclotransferase	-1.07046	0.000530828
ILMN_3223500				-1.07031	0.00119639
ILMN_1683112	2176	FANCC	Fanconi anemia complementation group C	-1.06962	0.00220903
ILMN_1673962	23165	NUP205	nucleoporin 205	-1.06888	7.57e-06
ILMN_3238006	5383	PMS2L5		-1.06844	0.000943996
ILMN_1713037	5211	PFKL	phosphofructokinase, liver type	-1.06826	0.00130634
ILMN_1740319	83982	IFI27L2	interferon alpha inducible protein 27 like 2	-1.06811	0.000454415
ILMN_1662719	60313	GPBP1L1	GC-rich promoter binding protein 1 like 1	-1.06793	0.000980726
ILMN_1704238	112487	C14orf126	D-tyrosyl-tRNA deacylase 2 (putative)	-1.06788	0.000420346
ILMN_3300797	51068	NMD3		-1.06783	0.000349275
ILMN_1657673	90120	C9orf69	transmembrane protein 250	-1.06774	0.00357782
ILMN_1685097	51008	ASCC1	activating signal cointegrator 1 complex subunit 1	-1.06764	1.98e-05
ILMN_2258774	84545	MRPL43	mitochondrial ribosomal protein L43	-1.06735	0.000161482
ILMN_2405602	114876	OSBPL1A	oxysterol binding protein like 1A	-1.06726	0.00255324
ILMN_1679600	10005	ACOT8	acyl-CoA thioesterase 8	-1.06719	0.00334494
ILMN_1737413	4436	MSH2	mutS homolog 2	-1.06711	0.00721477
ILMN_1662741	9170	LPAR2	lysophosphatidic acid receptor 2	-1.06433	3.33e-05
ILMN_1656902	79654	HECTD3	HECT domain E3 ubiquitin protein ligase 3	-1.06374	0.000842407
ILMN_2370464	84126	ATRIP	ATR interacting protein	-1.06324	0.000756351
ILMN_1765222	79587	CARS2	cysteinyl-tRNA synthetase 2, mitochondrial	-1.06246	0.000144425
ILMN_1709953	29980	DONSON	downstream neighbor of SON	-1.0617	0.000719024
ILMN_1704702	4176	MCM7	minichromosome maintenance complex component 7	-1.06169	0.000520627
ILMN_1709683	9770	RASSF2	Ras association domain family member 2	-1.06156	0.00103216
ILMN_1693664	55624	POMGNT1	protein O-linked mannose N-acetylglucosaminyltransferase 1 (beta 1,2-)	-1.0613	0.00117829
ILMN_1810559	23433	RHOQ	ras homolog family member Q	-1.06065	0.000426978
ILMN_1782810	84517	ARPM1	actin related protein T3	-1.06061	0.000561932
ILMN_1740160	5335	PLCG1	phospholipase C gamma 1	-1.06027	0.000774655
ILMN_1712803	891	CCNB1	cyclin B1	-1.06003	8.86e-05
ILMN_3243945	440145	MZT1	mitotic spindle organizing protein 1	-1.0599	3.57e-05
ILMN_1725271	2827	GPR3	G protein-coupled receptor 3	-1.0598	0.00568091
ILMN_1723235	56931	DUS3L	dihydrouridine synthase 3 like	-1.05971	6.46e-05
ILMN_1688848	93109	TMEM44	transmembrane protein 44	-1.0597	0.00295716
ILMN_3236825	9771	RAPGEF5	Rap guanine nucleotide exchange factor 5	-1.05944	0.00436693
ILMN_1708101	84823	LMNB2	lamin B2	-1.05919	9.91e-06
ILMN_1738759	51604	PIGT	phosphatidylinositol glycan anchor biosynthesis class T	-1.05853	0.000582153
ILMN_1715674	3705	ITPK1	inositol-tetrakisphosphate 1-kinase	-1.05786	0.000189808
ILMN_1722524	79623	GALNT14	polypeptide N-acetylgalactosaminyltransferase 14	-1.05772	1.6e-05
ILMN_1668760	3038	HAS3	hyaluronan synthase 3	-1.05748	0.00069357
ILMN_1790461	84300	C6orf125	ubiquinol-cytochrome c reductase complex assembly factor 2	-1.05708	0.000106601
ILMN_1745513	27349	MCAT	malonyl-CoA-acyl carrier protein transacylase	-1.05545	0.000153754
ILMN_1726986	51166	AADAT	aminoadipate aminotransferase	-1.0549	0.000183373
ILMN_1745397	4940	OAS3	2'-5'-oligoadenylate synthetase 3	-1.05354	0.00019945
ILMN_1654690	27440	CECR5	haloacid dehalogenase like hydrolase domain containing 5	-1.05308	1.52e-05
ILMN_1685441	55616	ASAP3	ArfGAP with SH3 domain, ankyrin repeat and PH domain 3	-1.05231	0.000374089
ILMN_1781479	6839	SUV39H1	suppressor of variegation 3-9 homolog 1	-1.05223	0.000538552
ILMN_1786722	25946	ZNF385A	zinc finger protein 385A	-1.05218	9.65e-05
ILMN_1691480	83752	LONP2	lon peptidase 2, peroxisomal	-1.05203	0.00073076
ILMN_1799890	64145	ZFYVE20	rabenosyn, RAB effector	-1.05172	7.17e-05
ILMN_1776879	3151	HMGN2	high mobility group nucleosomal binding domain 2	-1.05146	0.000708508
ILMN_1795933	91782	CHMP7	charged multivesicular body protein 7	-1.05091	0.0252075
ILMN_2273572	127700	OSCP1	organic solute carrier partner 1	-1.05079	7.01e-05
ILMN_1812777	51318	MRPL35	mitochondrial ribosomal protein L35	-1.05046	0.000153754
ILMN_1747775	2054	STX2	syntaxin 2	-1.04904	0.000310202
ILMN_2211780	291	SLC25A4	solute carrier family 25 member 4	-1.0484	0.000120924
ILMN_1718770	284358	MAMSTR	MEF2 activating motif and SAP domain containing transcriptional regulator	-1.04818	0.000391355
ILMN_1666564	6613	SUMO2	small ubiquitin-like modifier 2	-1.04798	0.00467896
ILMN_1800889	9896	FIG4	FIG4 phosphoinositide 5-phosphatase	-1.04772	0.00134487
ILMN_2364062	10189	THOC4	Aly/REF export factor	-1.04768	6.53e-05
ILMN_1806456	80127	C14orf45	basal body orientation factor 1	-1.04714	0.00720433
ILMN_2406586	57545	CC2D2A	coiled-coil and C2 domain containing 2A	-1.04695	0.00450139
ILMN_1732776	4928	NUP98	nucleoporin 98	-1.0468	0.00029178
ILMN_2288232	5257	PHKB	phosphorylase kinase regulatory subunit beta	-1.04644	0.012086
ILMN_1667796	3040	HBA2		-1.04619	0.00043619
ILMN_2054554	285605	DTWD2	DTW domain containing 2	-1.04585	0.000273464
ILMN_1804263	7629	ZNF76	zinc finger protein 76	-1.04506	0.0120742
ILMN_1790249	8263	F8A1	coagulation factor VIII associated 1	-1.04472	0.000914576
ILMN_1782015	127943	FCRLB	Fc receptor like B	-1.04424	0.000247211
ILMN_1694530	79016	DDA1	DET1 and DDB1 associated 1	-1.04423	4.31e-05
ILMN_1784328		SNORD25	small nucleolar RNA, C/D box 25	-1.04422	8.95e-05
ILMN_1762224	84343	HPS3	HPS3, biogenesis of lysosomal organelles complex 2 subunit 1	-1.04363	0.000932078
ILMN_3238183	399761	BMS1P5	BMS1, ribosome biogenesis factor pseudogene 1	-1.04358	0.0049428
ILMN_2334210	3691	ITGB4	integrin subunit beta 4	-1.04355	0.000144425
ILMN_1722492	142679	DUSP19	dual specificity phosphatase 19	-1.04351	0.00570343
ILMN_1776395	55130	ARMC4	armadillo repeat containing 4	-1.04225	0.00255324
ILMN_3177271	27316	RBMX	RNA binding motif protein, X-linked	-1.04204	0.000416417
ILMN_1657446	84284	NTPCR	nucleoside-triphosphatase, cancer-related	-1.04201	0.000185982
ILMN_1768273	10940	POP1	POP1 homolog, ribonuclease P/MRP subunit	-1.04145	0.000335405
ILMN_2355738	3619	INCENP	inner centromere protein	-1.04115	0.000307855
ILMN_1790782	10025	MED16	mediator complex subunit 16	-1.04051	0.000161083
ILMN_3309453	79838	TMC5	RNA, U4 small nuclear 1	-1.04042	0.00519044
ILMN_1811327	51264	MRPL27	mitochondrial ribosomal protein L27	-1.04022	0.000142532
ILMN_1807563	2286	FKBP2	FK506 binding protein 2	-1.04002	0.00256178
ILMN_1720526	55839	CENPN	centromere protein N	-1.03999	5.39e-05
ILMN_1672122	54681	P4HTM	prolyl 4-hydroxylase, transmembrane	-1.03978	0.000656005
ILMN_3182893				-1.03883	0.00079647
ILMN_1874613		AW979088		-1.03849	0.00504507
ILMN_3243142	8850	KAT2B	lysine acetyltransferase 2B	-1.03781	0.00654249
ILMN_1764364	284467	FAM19A3	family with sequence similarity 19 member A3, C-C motif chemokine like	-1.03744	0.00688289
ILMN_1774974	23059	CLUAP1	clusterin associated protein 1	-1.03736	0.000832831
ILMN_1739576	51700	CYB5R2	cytochrome b5 reductase 2	-1.03719	0.000179122
ILMN_1693352	55052	MRPL20	mitochondrial ribosomal protein L20	-1.03681	8.14e-05
ILMN_2393254	826	CAPNS1	calpain small subunit 1	-1.03629	5.03e-05
ILMN_3251145	3939	LDHA	lactate dehydrogenase A	-1.03614	0.000819191
ILMN_1716382	387882	C12orf75	chromosome 12 open reading frame 75	-1.03469	3.42e-05
ILMN_1694479	57418	WDR18	WD repeat domain 18	-1.03453	9.54e-06
ILMN_1726554	3658	IREB2	iron responsive element binding protein 2	-1.03434	0.0001772
ILMN_3194911	1388	ATF6B	activating transcription factor 6 beta	-1.03351	2.69e-05
ILMN_3238751	5382	hPMS6	PMS1 homolog 2, mismatch repair system component pseudogene 4	-1.03345	4.83e-05
ILMN_1782897	4076	CAPRIN1	cell cycle associated protein 1	-1.03316	0.00132029
ILMN_1793360	1325	CORT		-1.03282	0.000228593
ILMN_1764096	883	CCBL1	kynurenine aminotransferase 1	-1.03259	0.000585537
ILMN_1682368	222229	LRWD1	leucine rich repeats and WD repeat domain containing 1	-1.03231	0.000308848
ILMN_1750167	80742	PRR3	proline rich 3	-1.03199	0.00101594
ILMN_1700337	10024	TROAP	trophinin associated protein	-1.03187	4.33e-05
ILMN_1731107	80212	CCDC92	coiled-coil domain containing 92	-1.03181	0.00190909
ILMN_1797082	23161	SNX13	sorting nexin 13	-1.03176	0.0016723
ILMN_3235637	100128288	LOC100128288	uncharacterized LOC100128288	-1.03088	0.00603089
ILMN_3273854	3181	HNRNPA2B1	heterogeneous nuclear ribonucleoprotein A2/B1	-1.03061	1.62e-05
ILMN_1791106	63897	HEATR6	HEAT repeat containing 6	-1.03052	0.000506926
ILMN_1666739	64783	RBM15	RNA binding motif protein 15	-1.03023	6.29e-05
ILMN_1667319	64748	LPPR2	phospholipid phosphatase related 2	-1.03019	0.000513508
ILMN_1703324	23590	PDSS1	decaprenyl diphosphate synthase subunit 1	-1.02991	0.000134523
ILMN_3301168	7335	UBE2V1		-1.02837	0.00281878
ILMN_1705861	10053	AP1M2	adaptor related protein complex 1 mu 2 subunit	-1.02837	0.000264984
ILMN_1893633	439949	LOC439949	PRKCQ antisense RNA 1	-1.02809	0.000468651
ILMN_3234979	51117	COQ4	coenzyme Q4	-1.02777	0.000450532
ILMN_1718033	284348	LYPD5	LY6/PLAUR domain containing 5	-1.02757	0.000392408
ILMN_1812096	199731	CADM4	cell adhesion molecule 4	-1.02752	0.000250687
ILMN_2413331	84314	TMEM107	transmembrane protein 107	-1.02704	0.00595249
ILMN_3225673	126205	NLRP8	NLR family pyrin domain containing 8	-1.02651	0.000973779
ILMN_1680279	25862	USP49	ubiquitin specific peptidase 49	-1.02571	0.000702841
ILMN_1815190	4234	METTL1	methyltransferase like 1	-1.0254	8.35e-05
ILMN_1738346	221154	EFHA1	mitochondrial calcium uptake 2	-1.02492	1.66e-05
ILMN_1800354	1471	CST3	cystatin C	-1.02485	6.66e-05
ILMN_1713285	8775	NAPA	NSF attachment protein alpha	-1.02472	0.00355682
ILMN_1791375	375593	STAG3L2		-1.02411	0.00117659
ILMN_1806710	83715	ESPN	espin	-1.02408	0.00016394
ILMN_1655654	9526	MPDU1	mannose-P-dolichol utilization defect 1	-1.02346	0.000121729
ILMN_1744795	6907	TBL1X	transducin beta like 1 X-linked	-1.02315	0.000905656
ILMN_1720266	55345	C4orf21	zinc finger GRF-type containing 1	-1.02312	0.0057891
ILMN_1734229	84888	SPPL2A	signal peptide peptidase like 2A	-1.02305	6.89e-05
ILMN_1785795	23173	METAP1	methionyl aminopeptidase 1	-1.0229	3.32e-05
ILMN_1795419	27013	CNPPD1	cyclin Pas1/PHO80 domain containing 1	-1.02244	0.000704399
ILMN_3241034		BU532663		-1.0223	0.00100506
ILMN_2324162	50651	SLC45A1	solute carrier family 45 member 1	-1.02212	0.00115118
ILMN_1788017	84941	HSH2D	hematopoietic SH2 domain containing	-1.02112	0.0158566
ILMN_3294106	100190938	LOC100190938	RAMP2 antisense RNA 1	-1.02085	0.00101006
ILMN_1755664	6231	RPS26	ribosomal protein S26	-1.02059	0.00021487
ILMN_1700888	5167	ENPP1	ectonucleotide pyrophosphatase/phosphodiesterase 1	-1.0203	0.00257949
ILMN_1746720	125488	TTC39C	tetratricopeptide repeat domain 39C	-1.01995	0.00140279
ILMN_2120695	7102	TSPAN7	tetraspanin 7	-1.01992	0.000342245
ILMN_1803559	642477	LOC440157		-1.01979	0.00201876
ILMN_1784641	4696	NDUFA3	NADH:ubiquinone oxidoreductase subunit A3	-1.01977	8.79e-05
ILMN_1688154	4486	MST1R	macrophage stimulating 1 receptor	-1.01976	0.00223172
ILMN_1700349	79934	ADCK4	coenzyme Q8B	-1.01921	0.000550405
ILMN_2395969	10935	PRDX3	peroxiredoxin 3	-1.01919	0.0001022
ILMN_1745374	3430	IFI35	interferon induced protein 35	-1.01908	0.000381309
ILMN_1670079	115209	OMA1	OMA1 zinc metallopeptidase	-1.01881	0.000134523
ILMN_1800958	65062	ALS2CR4	transmembrane protein 237	-1.01841	3.44e-05
ILMN_2385178	142678	MIB2	mindbomb E3 ubiquitin protein ligase 2	-1.01838	4.5e-05
ILMN_2400352	55367	LRDD	p53-induced death domain protein 1	-1.01825	0.00103512
ILMN_1700202	65084	TMEM135	transmembrane protein 135	-1.01811	0.00695496
ILMN_1763941	54839	LRRC49	leucine rich repeat containing 49	-1.01707	0.00208285
ILMN_1762095	84899	TMTC4	transmembrane and tetratricopeptide repeat containing 4	-1.01674	0.00240304
ILMN_3242176	130507	UBR3	ubiquitin protein ligase E3 component n-recognin 3 (putative)	-1.01658	0.00118755
ILMN_1682323	317781	DDX51	DEAD-box helicase 51	-1.01609	0.0089631
ILMN_2078547	154791	DOCK4		-1.01605	0.00471001
ILMN_3307659	375035	SFT2D2	SFT2 domain containing 2	-1.01582	0.00951668
ILMN_1772506	521	ATP5I	ATP synthase, H+ transporting, mitochondrial Fo complex subunit E	-1.01542	0.000907945
ILMN_1768637	7137	TNNI3	troponin I3, cardiac type	-1.0145	6.39e-05
ILMN_1747058	51693	TRAPPC2L	trafficking protein particle complex 2 like	-1.01387	8.16e-05
ILMN_1728934	9055	PRC1	protein regulator of cytokinesis 1	-1.01368	7.65e-05
ILMN_2355462	23191	CYFIP1	cytoplasmic FMR1 interacting protein 1	-1.0136	7.73e-05
ILMN_1714990	1629	DBT	dihydrolipoamide branched chain transacylase E2	-1.01341	0.00059111
ILMN_2081988	10314	LANCL1	LanC like 1	-1.01314	1.75e-05
ILMN_1742922	5558	PRIM2	DNA primase subunit 2	-1.01309	1.83e-05
ILMN_2379560	8555	CDC14B	cell division cycle 14B	-1.01277	0.00101538
ILMN_1652244	64208	POP3	popeye domain containing 3	-1.01218	0.00954165
ILMN_2413899	55388	MCM10	minichromosome maintenance 10 replication initiation factor	-1.01187	0.00265939
ILMN_2142979	58155	PTBP2	polypyrimidine tract binding protein 2	-1.01113	0.00208739
ILMN_2117809	64841	GNPNAT1		-1.01063	0.00255555
ILMN_1747622	945	CD33	CD33 molecule	-1.01041	0.000146572
ILMN_1776094	79717	PPCS	phosphopantothenoylcysteine synthetase	-1.00979	0.000158084
ILMN_1759008	115509	ZNF689	zinc finger protein 689	-1.00942	0.000335624
ILMN_1706784	94239	H2AFV	H2A histone family member V	-1.00927	0.000770065
ILMN_3249059	85028	TRG11	small nucleolar RNA host gene 12	-1.00829	0.0157802
ILMN_1723678	5630	PRPH	peripherin	-1.00819	0.00267137
ILMN_1741371	58986	TMEM8A	transmembrane protein 8A	-1.00761	0.00215734
ILMN_1671661	51478	HSD17B7	hydroxysteroid 17-beta dehydrogenase 7	-1.00669	0.000140771
ILMN_1790603	64756	ATPAF1	ATP synthase mitochondrial F1 complex assembly factor 1	-1.00645	3.85e-05
ILMN_1660629	23218	NBEAL2	neurobeachin like 2	-1.00626	0.00384551
ILMN_1792672	5433	POLR2D	RNA polymerase II subunit D	-1.00579	0.000196553
ILMN_1673773	374378	GALNTL4	polypeptide N-acetylgalactosaminyltransferase 18	-1.00506	5.18e-05
ILMN_1787186	4856	NOV	nephroblastoma overexpressed	-1.00384	0.001037
ILMN_1660723	112724	RDH13	retinol dehydrogenase 13	-1.00383	0.00166025
ILMN_3267800	55195	C14orf105	coiled-coil domain containing 198	-1.00368	0.013212
ILMN_1763080	5859	QARS	glutaminyl-tRNA synthetase	-1.00325	9.08e-05
ILMN_1699737	10131	TRAP1	TNF receptor associated protein 1	-1.00292	6.66e-05
ILMN_1708728	55766	H2AFJ	H2A histone family member J	-1.00237	0.00129831
ILMN_2115154	11097	NUPL2	nucleoporin like 2	-1.00082	5.19e-05
ILMN_1698950	5822	PWP2	PWP2, small subunit processome component	-1.00019	0.0304292
ILMN_1763852	32	ACACB	acetyl-CoA carboxylase beta	-0.999548	6.51e-05
ILMN_1707084	51619	UBE2D4	ubiquitin conjugating enzyme E2 D4 (putative)	-0.998491	0.000254858
ILMN_1761010	5096	PCCB	propionyl-CoA carboxylase beta subunit	-0.998179	5.29e-05
ILMN_2360184	27130	INVS	inversin	-0.998062	4.68e-05
ILMN_2355033	57189	KIAA1147	KIAA1147	-0.997796	0.00022944
ILMN_3235325	283596	SNHG10		-0.997607	0.0016639
ILMN_2374249	8445	DYRK2	dual specificity tyrosine phosphorylation regulated kinase 2	-0.996658	3.63e-05
ILMN_1810992	790	CAD	carbamoyl-phosphate synthetase 2, aspartate transcarbamylase, and dihydroorotase	-0.996635	0.000290472
ILMN_1807423	10643	IGF2BP3	insulin like growth factor 2 mRNA binding protein 3	-0.995552	0.000444971
ILMN_1788237				-0.99519	0.00109488
ILMN_1741180	284004	HEXDC	hexosaminidase D	-0.99502	0.00880492
ILMN_3263375	100507037	LOC100507037		-0.994863	0.00024609
ILMN_1769508	54965	PIGX	phosphatidylinositol glycan anchor biosynthesis class X	-0.994176	0.0128882
ILMN_1687247	64847	SPATA20	spermatogenesis associated 20	-0.993721	2.81e-05
ILMN_2371700	55559	HAUS7	HAUS augmin like complex subunit 7	-0.993624	2.88e-05
ILMN_1658678	113174	SAAL1	serum amyloid A like 1	-0.993505	6.11e-05
ILMN_1813604	4713	NDUFB7	NADH:ubiquinone oxidoreductase subunit B7	-0.993315	3.19e-05
ILMN_3307025	55146	ZDHHC4	zinc finger DHHC-type containing 4	-0.993113	5.18e-05
ILMN_1693683	11333	PDAP1	PDGFA associated protein 1	-0.991632	0.000612395
ILMN_1791912	51092	SIDT2	SID1 transmembrane family member 2	-0.991624	0.000198937
ILMN_1758311	10276	NET1	neuroepithelial cell transforming 1	-0.990828	3.4e-05
ILMN_1845037	140691	TRIM69		-0.99051	0.00543918
ILMN_1775579	28976	ACAD9	acyl-CoA dehydrogenase family member 9	-0.989967	6.52e-05
ILMN_2390853	1512	CTSH	cathepsin H	-0.989439	0.00274044
ILMN_1807206	115817	DHRS1	dehydrogenase/reductase 1	-0.988729	0.000432884
ILMN_1736911	7111	TMOD1	tropomodulin 1	-0.988073	0.00564102
ILMN_1706959	29928	TIMM22	translocase of inner mitochondrial membrane 22	-0.988058	0.000392408
ILMN_1740395	125950	RAVER1	ribonucleoprotein, PTB binding 1	-0.987559	0.000173109
ILMN_1719170	155368	WBSCR27	methyltransferase like 27	-0.986839	0.000762266
ILMN_1767260	165055	CCDC138	coiled-coil domain containing 138	-0.986816	0.000424729
ILMN_1769720	27067	STAU2	staufen double-stranded RNA binding protein 2	-0.986252	0.0160952
ILMN_1785336	5373	PMM2	phosphomannomutase 2	-0.985778	0.000499358
ILMN_1708900	54929	TMEM161A	transmembrane protein 161A	-0.985711	0.000273621
ILMN_2235745	56850	GRIPAP1	GRIP1 associated protein 1	-0.98419	0.0362615
ILMN_1680037	79567	FAM65A	RHO family interacting cell polarization regulator 1	-0.983914	0.00026516
ILMN_1887174	23514	KIAA0146	scaffolding protein involved in DNA repair	-0.982444	9.09e-05
ILMN_1722533	84056	KATNAL1	katanin catalytic subunit A1 like 1	-0.981905	3.2e-05
ILMN_1728225	57650	KIAA1524	cell proliferation regulating inhibitor of protein phosphatase 2A	-0.981656	0.00273041
ILMN_1797974	51390	AIG1	androgen induced 1	-0.981461	0.000458518
ILMN_1772645	55750	AGK	acylglycerol kinase	-0.980164	0.000262318
ILMN_1804150	11112	HIBADH	3-hydroxyisobutyrate dehydrogenase	-0.980028	6.26e-05
ILMN_3241626	84109	QRFPR	pyroglutamylated RFamide peptide receptor	-0.979816	0.00157742
ILMN_2376458	1438	CSF2RA	colony stimulating factor 2 receptor alpha subunit	-0.978882	0.0018891
ILMN_1688464	79929	MAP6D1	MAP6 domain containing 1	-0.977693	0.000887923
ILMN_1670881	4166	CHST6	carbohydrate sulfotransferase 6	-0.977435	0.00318462
ILMN_1803192	79968	WDR76	WD repeat domain 76	-0.977251	0.00097524
ILMN_1749834	388588	LOC388588	small integral membrane protein 1 (Vel blood group)	-0.976427	0.0153035
ILMN_1669966	374291	NDUFS7	NADH:ubiquinone oxidoreductase core subunit S7	-0.976421	3.48e-05
ILMN_2113738	157777	C8orf45	minichromosome maintenance domain containing 2	-0.975692	0.0045652
ILMN_1739749	126792	B3GALT6	beta-1,3-galactosyltransferase 6	-0.975433	0.000322975
ILMN_1722397	389906	AK000470		-0.974777	0.0019538
ILMN_1826447		BX107250		-0.97438	0.00310861
ILMN_2200503	56954	NIT2	nitrilase family member 2	-0.973313	0.000217429
ILMN_1793950	641455	POTEM	POTE ankyrin domain family member M	-0.972572	0.0012137
ILMN_1810392	741	ZNHIT2	zinc finger HIT-type containing 2	-0.972291	0.00201283
ILMN_1749821	80306	MED28	mediator complex subunit 28	-0.970211	2.66e-05
ILMN_1791297	389634	LOC649305		-0.969987	0.000962611
ILMN_1788131	1592	CYP26A1	cytochrome P450 family 26 subfamily A member 1	-0.969697	0.000297682
ILMN_1733562	51106	TFB1M	transcription factor B1, mitochondrial	-0.969026	0.000264562
ILMN_1756289	4660	PPP1R12B	protein phosphatase 1 regulatory subunit 12B	-0.967982	0.00619407
ILMN_1738989	55638	SYBU	syntabulin	-0.967435	0.000468106
ILMN_2134765	401251	C6orf26		-0.96695	0.0031762
ILMN_1764522	64327	LMBR1	limb development membrane protein 1	-0.966195	0.000982443
ILMN_1766657	2040	STOM	stomatin	-0.965093	4.25e-05
ILMN_1652540	285613	RELL2	RELT like 2	-0.965073	0.0469236
ILMN_2194852		AK128829		-0.96502	0.00280584
ILMN_1796336	55201	MAP1S	microtubule associated protein 1S	-0.964528	4.53e-05
ILMN_2349658	706	TSPO	translocator protein	-0.964322	0.000178498
ILMN_1690695	8800	PEX11A	peroxisomal biogenesis factor 11 alpha	-0.963307	0.000819395
ILMN_1747627	20	ABCA2	ATP binding cassette subfamily A member 2	-0.963011	0.000172586
ILMN_1704672	79035	OBFC2B	nucleic acid binding protein 2	-0.962992	0.000100991
ILMN_1668619	57613	KIAA1467	family with sequence similarity 234 member B	-0.962876	0.00271096
ILMN_1691946	134145	FAM173B	family with sequence similarity 173 member B	-0.962753	0.0042612
ILMN_1660965	163154	PRR22	proline rich 22	-0.962076	0.000175228
ILMN_1815230	390063	OR51I1	olfactory receptor family 51 subfamily I member 1	-0.960821	0.000593641
ILMN_1787256	57657	HCN3	hyperpolarization activated cyclic nucleotide gated potassium channel 3	-0.95994	0.0219133
ILMN_1659462	54935	DUSP23	dual specificity phosphatase 23	-0.959757	0.000653437
ILMN_2055310	8930	MBD4	methyl-CpG binding domain 4, DNA glycosylase	-0.95919	0.00382562
ILMN_1730848	3875	KRT18	keratin 18	-0.958754	0.000530539
ILMN_1724609	29988	SLC2A8	solute carrier family 2 member 8	-0.958466	0.000112883
ILMN_1813456				-0.957985	0.000363258
ILMN_1657754	79871	RPAP2	RNA polymerase II associated protein 2	-0.957685	0.00507842
ILMN_1711048	7709	ZBTB17	zinc finger and BTB domain containing 17	-0.957495	7.1e-05
ILMN_1694548	306	ANXA3	annexin A3	-0.957333	0.00076916
ILMN_1713281	84915	C12orf34	family with sequence similarity 222 member A	-0.957064	0.0255509
ILMN_1654217	4355	MPP2	membrane palmitoylated protein 2	-0.956993	0.000197158
ILMN_2205935	94081	SFXN1	sideroflexin 1	-0.956782	0.00162234
ILMN_1708303	126410	CYP4F22	cytochrome P450 family 4 subfamily F member 22	-0.956232	0.00867739
ILMN_3238053	389741	DA807047		-0.955974	0.00570671
ILMN_1657760	51760	SYT17	synaptotagmin 17	-0.955746	0.0118371
ILMN_1760332	9487	PIGL	phosphatidylinositol glycan anchor biosynthesis class L	-0.955115	0.00520852
ILMN_1733094	26872	STEAP1	STEAP family member 1	-0.954512	5.27e-05
ILMN_1651433	1633	DCK	deoxycytidine kinase	-0.953961	2.92e-05
ILMN_1790197	54621	VSIG10	V-set and immunoglobulin domain containing 10	-0.953182	0.00112182
ILMN_2386016	51374	C2orf28	all-trans retinoic acid induced differentiation factor	-0.953107	0.000339933
ILMN_1719205	2091	FBL	fibrillarin	-0.952843	2.35e-05
ILMN_1766309	129138	ANKRD54	ankyrin repeat domain 54	-0.95249	0.00378379
ILMN_1671116	152002	C3orf21	xyloside xylosyltransferase 1	-0.952439	0.000304382
ILMN_1757882	84988	PPP1R16A	protein phosphatase 1 regulatory subunit 16A	-0.951904	4.27e-05
ILMN_2372639	126003	TRAPPC5	trafficking protein particle complex 5	-0.951471	0.000285804
ILMN_1705301	7004	TEAD4	TEA domain transcription factor 4	-0.950587	0.000158671
ILMN_2334693	26502	NARF	nuclear prelamin A recognition factor	-0.950468	8.09e-05
ILMN_2412475	55615	PRR5		-0.950014	0.0431233
ILMN_1666385	808	CALM3	calmodulin 3	-0.949701	6.2e-05
ILMN_1703754	55125	CEP192	centrosomal protein 192	-0.948788	0.000164119
ILMN_1693985	56704	JPH1	junctophilin 1	-0.947899	0.000500162
ILMN_2345292	5348	FXYD1	FXYD domain containing ion transport regulator 1	-0.94762	0.0038043
ILMN_1658586	23432	GPR161	G protein-coupled receptor 161	-0.947516	0.000327683
ILMN_1665331	275	AMT	aminomethyltransferase	-0.947354	0.00162421
ILMN_1691111	124044	SPATA2L	spermatogenesis associated 2 like	-0.947281	8.71e-05
ILMN_1752947	55352	C17orf79	coordinator of PRMT5 and differentiation stimulator	-0.947186	8.07e-05
ILMN_3277332	10819	OR7E14P	olfactory receptor family 7 subfamily E member 14 pseudogene	-0.946763	0.0203543
ILMN_3250914	56651	C18orf2	long intergenic non-protein coding RNA 470	-0.946467	0.00408864
ILMN_1806432	30833	NT5C	5', 3'-nucleotidase, cytosolic	-0.945548	0.000150458
ILMN_1707464	4485	MST1		-0.945354	0.000982407
ILMN_1729237	51706	CYB5R1	cytochrome b5 reductase 1	-0.945254	0.000575387
ILMN_1737163	83442	SH3BGRL3	SH3 domain binding glutamate rich protein like 3	-0.945199	0.00023664
ILMN_2299843	27109	ATP5S	ATP synthase, H+ transporting, mitochondrial Fo complex subunit s (factor B)	-0.945164	0.00350552
ILMN_1788053	8604	SLC25A12	solute carrier family 25 member 12	-0.945153	0.011205
ILMN_1698677	54969	C4orf27	histone PARylation factor 1	-0.94495	0.000159507
ILMN_1783120	7871	SLMAP	sarcolemma associated protein	-0.944326	5.1e-05
ILMN_1805404	2902	GRIN1	glutamate ionotropic receptor NMDA type subunit 1	-0.94391	8.79e-05
ILMN_1679880	79228	THOC6	THO complex 6	-0.943757	0.000682982
ILMN_2274923	4338	MOCS2	molybdenum cofactor synthesis 2	-0.943197	0.00749617
ILMN_1781060	6854	SYN2	synapsin II	-0.94306	0.0237524
ILMN_1673548	29094	HSPC159	galectin like	-0.942515	0.00159418
ILMN_1811373	9917	FAM20B	FAM20B, glycosaminoglycan xylosylkinase	-0.94196	0.000102483
ILMN_1716465	116362	RBP7	retinol binding protein 7	-0.941464	0.00230445
ILMN_1657744	57184	C15orf17	family with sequence similarity 219 member B	-0.941268	0.0722252
ILMN_1728107	2788	GNG7	G protein subunit gamma 7	-0.940105	0.00481101
ILMN_1693789	250	ALPP	alkaline phosphatase, placental	-0.939635	0.00118633
ILMN_2051900	126272	EID2B	EP300 interacting inhibitor of differentiation 2B	-0.939213	0.00320457
ILMN_1809034	283459	GATC	glutamyl-tRNA amidotransferase subunit C	-0.938183	0.0257201
ILMN_1854384		AW956608		-0.93779	0.0060915
ILMN_1750661	84261	FBXW9	F-box and WD repeat domain containing 9	-0.937309	0.0328573
ILMN_1723139	2820	GPD2	glycerol-3-phosphate dehydrogenase 2	-0.937077	0.00352117
ILMN_1793386	9968	MED12	mediator complex subunit 12	-0.93606	0.0142706
ILMN_1774091	2235	FECH	ferrochelatase	-0.935818	0.00528878
ILMN_2276758	23509	POFUT1	protein O-fucosyltransferase 1	-0.935594	0.000812244
ILMN_1673991	471	ATIC	5-aminoimidazole-4-carboxamide ribonucleotide formyltransferase/IMP cyclohydrolase	-0.934287	8.05e-05
ILMN_1732810	9784	SNX17	sorting nexin 17	-0.933866	0.000143527
ILMN_1772233	116985	ARAP1	ArfGAP with RhoGAP domain, ankyrin repeat and PH domain 1	-0.933216	0.000561656
ILMN_1797362	3984	LIMK1	LIM domain kinase 1	-0.932946	0.0285407
ILMN_1808219	55027	HEATR3	HEAT repeat containing 3	-0.932413	0.00131211
ILMN_2102951	51011	FAHD2A	fumarylacetoacetate hydrolase domain containing 2A	-0.932024	0.00574714
ILMN_1715113	23438	HARS2	histidyl-tRNA synthetase 2, mitochondrial	-0.931839	0.00113053
ILMN_1773307	266812	NAP1L5	nucleosome assembly protein 1 like 5	-0.9312	0.000412463
ILMN_1861128		AW237129		-0.931129	0.00732709
ILMN_1742330	5364	PLXNB1	plexin B1	-0.930936	0.0107836
ILMN_3304691				-0.930817	0.000442774
ILMN_1784709	10007	GNPDA1	glucosamine-6-phosphate deaminase 1	-0.930392	0.000280699
ILMN_1772492	6752	SSTR2	somatostatin receptor 2	-0.930202	0.00169845
ILMN_3236377	205327	C2orf69	chromosome 2 open reading frame 69	-0.929674	0.0011628
ILMN_3263702	100128881	LOC100128881	VPS9D1 antisense RNA 1	-0.929377	0.0115212
ILMN_2064898	28958	CCDC56	cytochrome c oxidase assembly factor 3	-0.928951	0.000281361
ILMN_1700268	23475	QPRT	quinolinate phosphoribosyltransferase	-0.928783	0.00165806
ILMN_1783285	1503	CTPS	CTP synthase 1	-0.928047	0.00017549
ILMN_1782247	2648	KAT2A	lysine acetyltransferase 2A	-0.927621	0.000149373
ILMN_1771003	54930	HAUS4	HAUS augmin like complex subunit 4	-0.927423	0.00117768
ILMN_1784287	7049	TGFBR3	transforming growth factor beta receptor 3	-0.92646	0.00498283
ILMN_1719755	84467	FBN3	fibrillin 3	-0.92622	0.0132413
ILMN_2043615	339229	C17orf90	oxidoreductase like domain containing 1	-0.925603	7.9e-05
ILMN_1685824	9334	B4GALT5	beta-1,4-galactosyltransferase 5	-0.925567	0.000317801
ILMN_3289685				-0.925512	0.00603314
ILMN_1728009	134285	TMEM171	transmembrane protein 171	-0.925022	0.000461847
ILMN_1718044	60528	ELAC2	elaC ribonuclease Z 2	-0.924525	0.000153735
ILMN_1687092	55709	KBTBD4	kelch repeat and BTB domain containing 4	-0.9241	0.00195703
ILMN_1809783	643161	FAM25A	family with sequence similarity 25 member A	-0.92345	0.000401623
ILMN_1692589	728723	LOC728723	ZBED3 antisense RNA 1	-0.923186	0.119675
ILMN_1725705	8192	CLPP	caseinolytic mitochondrial matrix peptidase proteolytic subunit	-0.923024	0.000902472
ILMN_1656977	26275	HIBCH	3-hydroxyisobutyryl-CoA hydrolase	-0.922877	0.000487849
ILMN_1751086	25923	ATL3	atlastin GTPase 3	-0.922721	9.18e-05
ILMN_1718830	79664	NARG2	interactor of little elongation complex ELL subunit 2	-0.922269	0.0022127
ILMN_1678086	90557	CCDC74A	coiled-coil domain containing 74A	-0.922155	0.0115546
ILMN_1681972	51249	TMEM69	transmembrane protein 69	-0.921923	0.0280516
ILMN_1653613	84720	PIGO	phosphatidylinositol glycan anchor biosynthesis class O	-0.921827	0.00476365
ILMN_2363392	8740	TNFSF14	TNF superfamily member 14	-0.921266	0.00344919
ILMN_3237324	64210	MMS19	MMS19 homolog, cytosolic iron-sulfur assembly component	-0.920847	0.000348152
ILMN_1773623	3292	HSD17B1	hydroxysteroid 17-beta dehydrogenase 1	-0.9204	0.0118371
ILMN_3239950	100129128	KHDC1L	KH domain containing 1 like	-0.91975	0.0064496
ILMN_1773228	1743	DLST	dihydrolipoamide S-succinyltransferase	-0.918041	0.00116556
ILMN_2278561	11158	RABL2B		-0.917727	0.0303031
ILMN_1651557	143888	KDELC2	KDEL motif containing 2	-0.917049	0.000210569
ILMN_1812105	80339	PNPLA3		-0.916752	0.000197753
ILMN_1755926	1622	DBI	diazepam binding inhibitor, acyl-CoA binding protein	-0.916489	8.44e-05
ILMN_1718182	7067	THRA	thyroid hormone receptor, alpha	-0.915945	0.000492274
ILMN_2203463	65244	SPATS2	spermatogenesis associated serine rich 2	-0.915878	0.000174081
ILMN_1743783	124808	CCDC43	coiled-coil domain containing 43	-0.915402	0.00115637
ILMN_1789106	3652	IPP	intracisternal A particle-promoted polypeptide	-0.91475	0.00777689
ILMN_2134381	319085	NCRNA00203	ITPK1 antisense RNA 1	-0.913986	0.00632165
ILMN_1684289	55163	PNPO	pyridoxamine 5'-phosphate oxidase	-0.913669	0.00049684
ILMN_2106656	8548	BLZF1	basic leucine zipper nuclear factor 1	-0.913556	0.0107005
ILMN_1707337	55154	MSTO1	misato 1, mitochondrial distribution and morphology regulator	-0.913264	0.00216628
ILMN_2407851	54756	IL17RD	interleukin 17 receptor D	-0.913176	0.00142406
ILMN_2361603	57447	NDRG2	NDRG family member 2	-0.912895	0.000222458
ILMN_3239603				-0.911871	0.00401546
ILMN_1656316	9203	ZMYM3	zinc finger MYM-type containing 3	-0.911405	0.00288358
ILMN_1686920	131076	CCDC58	coiled-coil domain containing 58	-0.911326	0.0003505
ILMN_1689552	55793	FAM63A	MINDY lysine 48 deubiquitinase 1	-0.910243	0.00471021
ILMN_1776267	54982	CLN6	CLN6, transmembrane ER protein	-0.909987	0.0319933
ILMN_2209515	10528	SNORD56	small nucleolar RNA, C/D box 56	-0.909932	0.000386567
ILMN_3290340		LOC646096	checkpoint kinase 2 pseudogene 2	-0.909698	0.00288885
ILMN_1756572	27235	COQ2	coenzyme Q2, polyprenyltransferase	-0.909523	0.000174505
ILMN_1742163	54545	MTMR12	myotubularin related protein 12	-0.909461	0.00102453
ILMN_1872419		AW276479		-0.909287	0.0125858
ILMN_3213185	4194	MDM4		-0.909282	0.00308241
ILMN_1806757	10514	MYBBP1A	MYB binding protein 1a	-0.90906	0.00357782
ILMN_1757415	65260	SELRC1	cytochrome c oxidase assembly factor 7 (putative)	-0.908744	0.000634176
ILMN_2162367	11144	DMC1	DNA meiotic recombinase 1	-0.908649	0.00357306
ILMN_1808333	5510	PPP1R7	protein phosphatase 1 regulatory subunit 7	-0.907464	0.000357716
ILMN_1810915	2166	FAAH	fatty acid amide hydrolase	-0.907232	0.00311838
ILMN_1769478	202051	SPATA24	spermatogenesis associated 24	-0.906935	0.00454482
ILMN_2048811	80224	NUBPL	nucleotide binding protein like	-0.906896	0.00068564
ILMN_1718424	28957	MRPS28	mitochondrial ribosomal protein S28	-0.906071	0.000885741
ILMN_1658486	116541	MRPL54	mitochondrial ribosomal protein L54	-0.906053	0.000517053
ILMN_1763011	79783	C7orf10	succinyl-CoA:glutarate-CoA transferase	-0.905945	0.00066276
ILMN_2388142	83692	CD99L2	CD99 molecule like 2	-0.905787	0.00078814
ILMN_1684045	55038	CDCA4	cell division cycle associated 4	-0.904873	0.000957816
ILMN_1691616	100288380	FAM7A1		-0.904797	0.00473816
ILMN_3243302	51236	FAM203A		-0.904792	0.0017514
ILMN_1671686	2039	EPB49	dematin actin binding protein	-0.90311	0.00151939
ILMN_1758049	4774	NFIA	nuclear factor I A	-0.902759	0.0173759
ILMN_2152502	389538	MGC72080	CCZ1P-OR7E38P readthrough	-0.902729	0.00159917
ILMN_1727761	10691	GMEB1	glucocorticoid modulatory element binding protein 1	-0.90259	0.0374672
ILMN_1737084	200081	TXLNA	taxilin alpha	-0.902412	0.000481571
ILMN_1789751	64747	MFSD1	major facilitator superfamily domain containing 1	-0.902224	0.000210852
ILMN_2227338	200539	ANKRD23	ankyrin repeat domain 23	-0.90213	0.024603
ILMN_1776724	130574	LYPD6	LY6/PLAUR domain containing 6	-0.901938	0.000518613
ILMN_1754045	55120	FANCL	Fanconi anemia complementation group L	-0.901326	0.000787605
ILMN_3245600	147172	DKFZp667M2411	leucine rich repeat containing 37B pseudogene 1	-0.901164	0.00149534
ILMN_1674560	57704	GBA2	glucosylceramidase beta 2	-0.900225	0.0125395
ILMN_1655922	9701	SAPS2		-0.900188	0.0136172
ILMN_1705397	5164	PDK2	pyruvate dehydrogenase kinase 2	-0.900004	0.00104295
ILMN_3250870	64854	USP46	ubiquitin specific peptidase 46	-0.899944	0.0033351
ILMN_1653115	1891	ECH1	enoyl-CoA hydratase 1	-0.899473	0.000173912
ILMN_1703132	57226	LYRM2	LYR motif containing 2	-0.899101	0.00109859
ILMN_1668092	90952	ESAM	endothelial cell adhesion molecule	-0.898453	0.00216951
ILMN_1739274	5162	PDHB	pyruvate dehydrogenase E1 beta subunit	-0.898207	0.000102504
ILMN_1719403	4580	MTX1	metaxin 1	-0.897717	0.000438205
ILMN_1814044	23523	CABIN1	calcineurin binding protein 1	-0.897039	0.0221054
ILMN_2252408	245812	CNPY4	canopy FGF signaling regulator 4	-0.896887	0.0338396
ILMN_1707077	6272	SORT1	sortilin 1	-0.896485	0.0104888
ILMN_1874806		BX099476		-0.896249	0.00345505
ILMN_1710177		LOC389906		-0.895933	0.00966065
ILMN_1761764	84266	ALKBH7	alkB homolog 7	-0.895205	0.000632392
ILMN_3226663	642280	ZNF876P	zinc finger protein 876, pseudogene	-0.89478	0.0018526
ILMN_1714700	28951	TRIB2	tribbles pseudokinase 2	-0.894601	0.00224459
ILMN_3235312	92659	LOC92659	MAFG antisense RNA 1 (head to head)	-0.894175	0.0055139
ILMN_2227495	256051	ZNF549	zinc finger protein 549	-0.89378	0.00880658
ILMN_1688642	10319	LAMC3	laminin subunit gamma 3	-0.89363	0.000809603
ILMN_1743755	441150	C6orf226	chromosome 6 open reading frame 226	-0.893276	0.00220681
ILMN_1765500	4731	NDUFV3	NADH:ubiquinone oxidoreductase subunit V3	-0.892967	0.0311137
ILMN_1812503	5255	PHKA1	phosphorylase kinase regulatory subunit alpha 1	-0.892766	0.00375457
ILMN_2178587	22881	ANKRD6	ankyrin repeat domain 6	-0.892758	0.000317788
ILMN_1698213	5935	RBM3	RNA binding motif protein 3	-0.892397	0.0214485
ILMN_2235785	81033	KCNH6	potassium voltage-gated channel subfamily H member 6	-0.89226	0.00933579
ILMN_2073543	25764	SERF2-C15ORF63		-0.892155	0.00564102
ILMN_1785107	55916	NXT2	nuclear transport factor 2 like export factor 2	-0.891949	0.00213702
ILMN_1667857	84934	C12orf52	RBPJ interacting and tubulin associated 1	-0.891803	0.000202587
ILMN_3242016	445582	POTEE	POTE ankyrin domain family member E	-0.890873	0.00467411
ILMN_1803317	51490	C9orf114	SPOUT domain containing methyltransferase 1	-0.890301	6.39e-05
ILMN_2207505	3952	LEP	leptin	-0.889874	0.0337663
ILMN_2386790	3823	KLRC3	killer cell lectin like receptor C3	-0.88961	0.00293625
ILMN_3238613	677810	SNORA26	small nucleolar RNA, H/ACA box 26	-0.889401	0.0503599
ILMN_1666076	50649	ARHGEF4	Rho guanine nucleotide exchange factor 4	-0.889284	0.00559739
ILMN_1721774	143098	MPP7	membrane palmitoylated protein 7	-0.888933	0.0184088
ILMN_1813833	64428	NARFL	nuclear prelamin A recognition factor like	-0.88856	0.00430408
ILMN_1681591	5770	PTPN1	protein tyrosine phosphatase, non-receptor type 1	-0.888333	7.9e-05
ILMN_2117569	64789	DEM1	exonuclease 5	-0.888332	0.00849641
ILMN_1665004	22794	CASC3	cancer susceptibility 3	-0.887918	0.00125689
ILMN_1771149	9801	MRPL19	mitochondrial ribosomal protein L19	-0.887623	0.000234316
ILMN_2296950	200316	APOBEC3F	apolipoprotein B mRNA editing enzyme catalytic subunit 3F	-0.886918	0.00567304
ILMN_3267670	55632	G2E3	G2/M-phase specific E3 ubiquitin protein ligase	-0.886909	0.00527667
ILMN_1698912	84342	COG8	peptide deformylase, mitochondrial	-0.886714	0.0312285
ILMN_2160160	6130	SNORD36C	small nucleolar RNA, C/D box 36C	-0.886689	0.000500004
ILMN_1751887	5550	PREP	prolyl endopeptidase	-0.886489	0.00136413
ILMN_3235404	692158	SNORA57	small nucleolar RNA, H/ACA box 57	-0.885899	0.00540984
ILMN_3201643		BC029255		-0.885135	0.018429
ILMN_3249281		HOXA11AS	HOXA11 antisense RNA	-0.884348	0.000892129
ILMN_3235221	644936	LOC644936	actin beta pseudogene	-0.884229	0.000482131
ILMN_2180519	729603	LOC729603	calcineurin like EF-hand protein 1 pseudogene	-0.884186	0.0022647
ILMN_1742981	7846	TUBA1A	tubulin alpha 1a	-0.883873	0.000407568
ILMN_1669747	10497	UNC13B	unc-13 homolog B	-0.883375	0.0346884
ILMN_1700762	80714	PBX4	PBX homeobox 4	-0.882762	0.00826384
ILMN_1779674	5793	PTPRG	protein tyrosine phosphatase, receptor type G	-0.882696	0.00198503
ILMN_1698715	374354	NHLRC2	NHL repeat containing 2	-0.882575	0.000950819
ILMN_1718537	79803	HPS6	HPS6, biogenesis of lysosomal organelles complex 2 subunit 3	-0.88223	5.69e-05
ILMN_1738369	7284	TUFM	Tu translation elongation factor, mitochondrial	-0.882201	0.000198585
ILMN_1738819	9343	EFTUD2	elongation factor Tu GTP binding domain containing 2	-0.881489	0.000134714
ILMN_1701731	231	AKR1B1	aldo-keto reductase family 1 member B	-0.881297	0.000168065
ILMN_1807540	10367	CBARA1	mitochondrial calcium uptake 1	-0.880758	0.0082835
ILMN_1690040	7108	TM7SF2	transmembrane 7 superfamily member 2	-0.880441	0.00195853
ILMN_1689800	51154	MRTO4	MRT4 homolog, ribosome maturation factor	-0.87987	0.000364342
ILMN_1695759	51005	AMDHD2	amidohydrolase domain containing 2	-0.879839	0.00503409
ILMN_1669484	11180	WDR6	WD repeat domain 6	-0.879149	0.000411778
ILMN_3218292	202781	LOC202781	PAXIP1 antisense RNA 1 (head to head)	-0.878824	0.00201017
ILMN_1711516	523	ATP6V1A	ATPase H+ transporting V1 subunit A	-0.878822	0.00031375
ILMN_3231390	55651	NHP2	NHP2 ribonucleoprotein	-0.878465	0.000707966
ILMN_2210386	200728	TMEM17	transmembrane protein 17	-0.877788	0.00479874
ILMN_1794643	84619	ZGPAT	zinc finger CCCH-type and G-patch domain containing	-0.877446	0.000392741
ILMN_1756152	79157	MFSD11	major facilitator superfamily domain containing 11	-0.877308	0.00221859
ILMN_3264112	388692	LOC388692	uncharacterized LOC388692	-0.877015	0.00582498
ILMN_1738482	55142	HAUS2	HAUS augmin like complex subunit 2	-0.876926	0.000380461
ILMN_1673936	8570	KHSRP	KH-type splicing regulatory protein	-0.876297	0.000622017
ILMN_1779184	348180	CTU2	cytosolic thiouridylase subunit 2	-0.876222	0.00788321
ILMN_1777644	27124	INPP5J	inositol polyphosphate-5-phosphatase J	-0.876129	0.00470928
ILMN_1697880	5338	PLD2	phospholipase D2	-0.875944	0.00997087
ILMN_1813746	7464	CORO2A	coronin 2A	-0.875775	0.00129177
ILMN_3242448	100124541	SNORA11D	small nucleolar RNA, H/ACA box 11D	-0.875505	0.00210253
ILMN_2381697	8974	P4HA2	prolyl 4-hydroxylase subunit alpha 2	-0.875376	0.00434711
ILMN_1688295	51222	ZNF219	zinc finger protein 219	-0.873826	0.0194474
ILMN_1758750	124454	EARS2	glutamyl-tRNA synthetase 2, mitochondrial	-0.873304	0.000879401
ILMN_2105966	113829	SLC35A4	solute carrier family 35 member A4	-0.87313	0.0335802
ILMN_1661595	388722	C1orf53	chromosome 1 open reading frame 53	-0.872384	0.00193988
ILMN_1673553	113091	PTH2	parathyroid hormone 2	-0.872283	0.00391396
ILMN_1804051	29886	SNX8	sorting nexin 8	-0.872278	0.0253184
ILMN_1687140	56910	STARD7	StAR related lipid transfer domain containing 7	-0.872133	0.00104585
ILMN_1652379	8801	SUCLG2	succinate-CoA ligase GDP-forming beta subunit	-0.871502	0.00120429
ILMN_1761474	220988	HNRNPA3	heterogeneous nuclear ribonucleoprotein A3	-0.870031	0.00393249
ILMN_2285713	55775	TDP1	tyrosyl-DNA phosphodiesterase 1	-0.869347	0.00265777
ILMN_1815366	64772	ENGASE	endo-beta-N-acetylglucosaminidase	-0.869241	0.00140699
ILMN_2048982	7597	ZBTB25	zinc finger and BTB domain containing 25	-0.86877	0.0049053
ILMN_1671452	65080	MRPL44	mitochondrial ribosomal protein L44	-0.868389	0.000273621
ILMN_1726388	414149	ACBD7	acyl-CoA binding domain containing 7	-0.867833	0.0207302
ILMN_1814998		POTEKP	POTE ankyrin domain family member K, pseudogene	-0.867759	0.00226403
ILMN_1655046	10204	NUTF2	nuclear transport factor 2	-0.867635	0.000318607
ILMN_1688205	5655	KLK10	kallikrein related peptidase 10	-0.867525	0.041227
ILMN_1811955	10419	PRMT5	protein arginine methyltransferase 5	-0.867428	0.00359931
ILMN_1798712	7375	USP4	ubiquitin specific peptidase 4	-0.867352	0.0144363
ILMN_1763207	55509	BATF3	basic leucine zipper ATF-like transcription factor 3	-0.86733	0.0094873
ILMN_1784110	5129	CDK18	cyclin dependent kinase 18	-0.867134	0.000615673
ILMN_1848552	4781	NFIB	nuclear factor I B	-0.866613	0.00280696
ILMN_1746699	151246	SGOL2	shugoshin 2	-0.866282	0.00174614
ILMN_1726589	57124	CD248	CD248 molecule	-0.866271	0.0425799
ILMN_3299074	50507	NOX4	NADPH oxidase 4	-0.865747	0.0286716
ILMN_1666933	9070	ASH2L	ASH2 like histone lysine methyltransferase complex subunit	-0.86539	4.87e-05
ILMN_1799688	8697	CDC23	cell division cycle 23	-0.865366	0.000378996
ILMN_1735058	55501	CHST12	carbohydrate sulfotransferase 12	-0.864868	0.0196106
ILMN_2376416	91544	UBXN11	UBX domain protein 11	-0.86462	0.000766294
ILMN_2140207	89978	ATPBD4		-0.864222	0.000725776
ILMN_1769883	3416	IDE	insulin degrading enzyme	-0.864105	0.000230223
ILMN_2404906	151648	SGOL1	shugoshin 1	-0.86407	0.00250211
ILMN_2154322	9723	SEMA3E	semaphorin 3E	-0.863282	0.0128464
ILMN_1779547	10855	HPSE	heparanase	-0.863136	0.00876431
ILMN_3206804	255167	LOC255167	long intergenic non-protein coding RNA 1018	-0.862773	0.00161589
ILMN_2081682	64744	SMAP2	small ArfGAP2	-0.862065	0.00029178
ILMN_1662438	6647	SOD1	superoxide dismutase 1	-0.861886	6.5e-05
ILMN_1652777	10435	CDC42EP2	CDC42 effector protein 2	-0.861557	0.00311366
ILMN_1677509	80758	PRR7	proline rich 7, synaptic	-0.8615	0.000108558
ILMN_1669070	4285	MIPEP	mitochondrial intermediate peptidase	-0.861446	0.000744924
ILMN_1802404	4363	ABCC1	ATP binding cassette subfamily C member 1	-0.861165	0.00367254
ILMN_1910550		DR977977		-0.860827	0.00351731
ILMN_3212051	128	ADH5	alcohol dehydrogenase 5 (class III), chi polypeptide	-0.860321	0.000522247
ILMN_1666902	221188	GPR114	adhesion G protein-coupled receptor G5	-0.860093	0.00118971
ILMN_1667711	11145	PLA2G16	phospholipase A2 group XVI	-0.859084	0.000214494
ILMN_1706957	657	BMPR1A	bone morphogenetic protein receptor type 1A	-0.858917	0.000833168
ILMN_2371147	9274	BCL7C	BCL tumor suppressor 7C	-0.857831	0.000412841
ILMN_1788099	25804	LSM4	LSM4 homolog, U6 small nuclear RNA and mRNA degradation associated	-0.857803	0.00022736
ILMN_1670145	1687	DFNA5	gasdermin E	-0.857363	0.00266764
ILMN_1737644	124446	TMEM219	transmembrane protein 219	-0.857242	0.000289429
ILMN_2342455	27068	PPA2	pyrophosphatase (inorganic) 2	-0.857017	0.00306712
ILMN_2049303	1632	ECI1	enoyl-CoA delta isomerase 1	-0.85647	0.00030126
ILMN_1780825	6237	RRAS	RAS related	-0.856282	0.000764752
ILMN_1703430	55702	CCDC94	coiled-coil domain containing 94	-0.856119	0.000107061
ILMN_3237907	8891	EIF2B3	eukaryotic translation initiation factor 2B subunit gamma	-0.856112	0.00145911
ILMN_1733115	57148	RALGAPB	Ral GTPase activating protein non-catalytic beta subunit	-0.855869	0.0484102
ILMN_3284366	55824	PAG1		-0.855499	0.00121765
ILMN_2047511	11033	ADAP1	ArfGAP with dual PH domains 1	-0.855132	8.08e-05
ILMN_1806149	404550	C16orf74	chromosome 16 open reading frame 74	-0.855132	0.0196109
ILMN_2078724	84334	C14orf153		-0.854313	0.00402969
ILMN_1691487	7186	TRAF2	TNF receptor associated factor 2	-0.854279	0.00591335
ILMN_3236224	26821	SNORA74A	small nucleolar RNA, H/ACA box 74A	-0.85391	0.00935808
ILMN_1709227	338657	CCDC84	coiled-coil domain containing 84	-0.853813	0.00820895
ILMN_1781983	162	AP1B1	adaptor related protein complex 1 beta 1 subunit	-0.852982	0.000663725
ILMN_1655068	146691	TOM1L2	target of myb1 like 2 membrane trafficking protein	-0.852912	0.00233003
ILMN_1811006	79733	E2F8	E2F transcription factor 8	-0.852273	0.000218672
ILMN_1664177	127002	ATXN7L2	ataxin 7 like 2	-0.852209	0.00940409
ILMN_2072603	64928	MRPL14	mitochondrial ribosomal protein L14	-0.851908	4.62e-05
ILMN_3225843	57092	PCNP		-0.851432	0.00140851
ILMN_1785574	27429	HTRA2	HtrA serine peptidase 2	-0.850258	0.00715435
ILMN_1778845	63901	FAM111A	family with sequence similarity 111 member A	-0.849669	0.0270915
ILMN_1709237	2053	EPHX2	epoxide hydrolase 2	-0.849281	0.0077585
ILMN_1788251	8303	SNN	stannin	-0.84917	0.18187
ILMN_3253787		LOC100131257	zinc finger protein 655 pseudogene	-0.848989	0.00398404
ILMN_1710000	92960	PEX11G	peroxisomal biogenesis factor 11 gamma	-0.848849	0.00114985
ILMN_3187680	84680	ACCS	1-aminocyclopropane-1-carboxylate synthase homolog (inactive)	-0.848403	0.000117554
ILMN_1744614	55200	PLEKHG6	pleckstrin homology and RhoGEF domain containing G6	-0.848352	0.00287543
ILMN_1738326	9470	EIF4E2	eukaryotic translation initiation factor 4E family member 2	-0.847879	0.00118554
ILMN_1666057	51308	REEP2	receptor accessory protein 2	-0.847274	0.0619906
ILMN_3234884	3835	KIF22	kinesin family member 22	-0.847244	0.00194217
ILMN_1802669	5532	PPP3CB	protein phosphatase 3 catalytic subunit beta	-0.846451	0.000697446
ILMN_3236756	80221	ACSF2	acyl-CoA synthetase family member 2	-0.846427	0.000673786
ILMN_1806603	55897	MESP1	mesoderm posterior bHLH transcription factor 1	-0.846189	0.0021347
ILMN_1732969	254225	RNF169	ring finger protein 169	-0.846161	0.0101482
ILMN_2072622	100288413	LOC100288413	endogenous retrovirus group MER34 member 1, envelope	-0.846037	0.00016769
ILMN_1659601	10344	CCL26	C-C motif chemokine ligand 26	-0.845292	0.00243473
ILMN_1713058	9050	PSTPIP2	proline-serine-threonine phosphatase interacting protein 2	-0.845069	0.000175679
ILMN_1695604	285761	DCBLD1	discoidin, CUB and LCCL domain containing 1	-0.844935	0.0245919
ILMN_1784655	116238	TLCD1	TLC domain containing 1	-0.843951	0.00930473
ILMN_1774990	84326	C16orf13	methyltransferase like 26	-0.843781	0.0198876
ILMN_1669210	6124	RPL4	small nucleolar RNA, C/D box 16	-0.843738	0.00297633
ILMN_1652787	118788	PIK3AP1	phosphoinositide-3-kinase adaptor protein 1	-0.84365	0.0231821
ILMN_1731964	51384	WNT16	Wnt family member 16	-0.843528	0.00769265
ILMN_1782579	10989	IMMT	inner membrane mitochondrial protein	-0.843478	0.000199207
ILMN_1779852		FABP5L3	fatty acid binding protein 5 pseudogene 3	-0.843182	0.00410027
ILMN_1810875	9145	SYNGR1	synaptogyrin 1	-0.843147	0.00662857
ILMN_1719782	100131138	LOC100131138	long intergenic non-protein coding RNA 1405	-0.842885	0.0207637
ILMN_1812967	10695	CNPY3	canopy FGF signaling regulator 3	-0.842029	0.0167795
ILMN_3226814	6160	RPL31		-0.841797	0.000521551
ILMN_2124471	206358	SLC36A1	solute carrier family 36 member 1	-0.841055	0.00625203
ILMN_1747577	210	ALAD	aminolevulinate dehydratase	-0.84089	0.00192292
ILMN_1718063	3988	LIPA	lipase A, lysosomal acid type	-0.840397	0.00446515
ILMN_1763834	333	APLP1	amyloid beta precursor like protein 1	-0.839843	0.0107949
ILMN_2192683	57647	DHX37	DEAH-box helicase 37	-0.839707	0.00135939
ILMN_1664798	9380	GRHPR	glyoxylate and hydroxypyruvate reductase	-0.839421	0.000228606
ILMN_1664028	1059	CENPB	centromere protein B	-0.839348	0.00344421
ILMN_1737862	5692	PSMB4	proteasome subunit beta 4	-0.839117	7.74e-05
ILMN_3251423	55349	CHDH	choline dehydrogenase	-0.838497	0.0042667
ILMN_1776119	89845	ABCC10	ATP binding cassette subfamily C member 10	-0.837693	0.00556536
ILMN_1709634	134147	CMBL	carboxymethylenebutenolidase homolog	-0.83726	0.000683326
ILMN_1722127	25788	RAD54B	RAD54 homolog B (S. cerevisiae)	-0.836895	0.0137545
ILMN_1850238		BX093206		-0.836858	0.00238506
ILMN_1804568	9456	HOMER1	homer scaffolding protein 1	-0.836742	0.00258172
ILMN_1808500	23177	CEP68	centrosomal protein 68	-0.836549	0.00970451
ILMN_1694367		SNORD35B	small nucleolar RNA, C/D box 35B	-0.835888	0.00393082
ILMN_1721963	4221	MEN1	menin 1	-0.835748	0.0304827
ILMN_1680453	81618	ITM2C	integral membrane protein 2C	-0.835512	0.000347681
ILMN_2157441	3122	HLA-DRA	major histocompatibility complex, class II, DR alpha	-0.835246	0.0096999
ILMN_1680782	219988	PATL1	PAT1 homolog 1, processing body mRNA decay factor	-0.83514	0.000421753
ILMN_1754220	8175	SF3A2	splicing factor 3a subunit 2	-0.834533	0.000322584
ILMN_1797046	64779	MTHFSD	methenyltetrahydrofolate synthetase domain containing	-0.834278	0.0260952
ILMN_1786789	284611	FAM102B	family with sequence similarity 102 member B	-0.834133	0.000782472
ILMN_1706057	1431	CS	citrate synthase	-0.834091	0.0124676
ILMN_3226618				-0.834087	0.0206903
ILMN_1690464	159371	TMEM20	solute carrier family 35 member G1	-0.833857	0.00446515
ILMN_1752455	80005	DOCK5	dedicator of cytokinesis 5	-0.833764	0.00618665
ILMN_2054392	51645	PPIL1	peptidylprolyl isomerase like 1	-0.833534	0.000401601
ILMN_1810680	654483	BOLA2B		-0.83337	0.000354517
ILMN_1658706	10610	ST6GALNAC2	ST6 N-acetylgalactosaminide alpha-2,6-sialyltransferase 2	-0.833306	0.119022
ILMN_1689070	10229	COQ7	coenzyme Q7, hydroxylase	-0.833144	0.067772
ILMN_1736901	254887	ZDHHC23	zinc finger DHHC-type containing 23	-0.833044	0.0186462
ILMN_1712914	10501	SEMA6B	semaphorin 6B	-0.83285	0.0276524
ILMN_2165762	23521	SNORD34	small nucleolar RNA, C/D box 34	-0.832653	0.00254158
ILMN_1652505	27301	APEX2	apurinic/apyrimidinic endodeoxyribonuclease 2	-0.832267	0.00148231
ILMN_1684391	5351	PLOD1	procollagen-lysine,2-oxoglutarate 5-dioxygenase 1	-0.832122	0.000444971
ILMN_3246065	115948	CCDC151	coiled-coil domain containing 151	-0.831845	0.00815375
ILMN_1685856	137392	FAM92A1	family with sequence similarity 92 member A	-0.831675	0.00411484
ILMN_1738147	10763	NES	nestin	-0.830996	0.00583952
ILMN_1716441	6147	SNORD4A	small nucleolar RNA, C/D box 4A	-0.830749	0.0128464
ILMN_1670000	55827	DCAF6	DDB1 and CUL4 associated factor 6	-0.830031	0.000781396
ILMN_1667201	282809	POC1B	POC1 centriolar protein B	-0.829853	0.00112097
ILMN_1801378	51805	COQ3	coenzyme Q3, methyltransferase	-0.829727	5.79e-05
ILMN_1718607	7106	TSPAN4	tetraspanin 4	-0.829389	0.0496948
ILMN_1714623	56993	TOMM22	translocase of outer mitochondrial membrane 22	-0.829312	0.000157553
ILMN_2148012	332	EPR-1		-0.829242	0.0294064
ILMN_1782098	6608	SMO	smoothened, frizzled class receptor	-0.828958	0.0110973
ILMN_3251451	51003	MED31	mediator complex subunit 31	-0.828913	0.00112019
ILMN_2285141	84196	USP48	ubiquitin specific peptidase 48	-0.828604	0.00491413
ILMN_2217329	285148	IAH1	isoamyl acetate hydrolyzing esterase 1 (putative)	-0.828453	0.0078775
ILMN_1811648	79877	DCAKD	dephospho-CoA kinase domain containing	-0.828435	0.000560615
ILMN_1698934	112616	CMTM7	CKLF like MARVEL transmembrane domain containing 7	-0.828402	0.0121254
ILMN_1688639	25827	FBXL2	F-box and leucine rich repeat protein 2	-0.827543	0.0261976
ILMN_2091123	80867	HCG2P7		-0.827325	0.00580605
ILMN_1679133	1992	SERPINB1	serpin family B member 1	-0.827157	0.00285509
ILMN_1807074	4282	MIF	macrophage migration inhibitory factor	-0.827028	0.00242633
ILMN_1667748	341405	ANKRD33	ankyrin repeat domain 33	-0.826743	0.0055998
ILMN_1665792	3673	ITGA2	integrin subunit alpha 2	-0.82622	0.0235005
ILMN_1678493	1123	CHN1	chimerin 1	-0.825567	0.00868171
ILMN_1726574	27101	CACYBP	calcyclin binding protein	-0.825536	0.00792681
ILMN_2204754	56255	TMX4	thioredoxin related transmembrane protein 4	-0.82543	0.00294685
ILMN_1771599	5352	PLOD2	procollagen-lysine,2-oxoglutarate 5-dioxygenase 2	-0.825063	0.00139756
ILMN_1711368	83696	TRAPPC9	trafficking protein particle complex 9	-0.824856	0.0954435
ILMN_2279834	158399	ZNF483	zinc finger protein 483	-0.824359	0.0127477
ILMN_1788384	23731	C9orf5	transmembrane protein 245	-0.8242	0.000243456
ILMN_3226181	283927	NUDT7	nudix hydrolase 7	-0.823848	0.000608209
ILMN_2318811	8498	RANBP3	RAN binding protein 3	-0.823769	0.0480067
ILMN_3227321	23549	DNPEP		-0.823735	0.00558142
ILMN_2393296	2710	GK	glycerol kinase	-0.823461	0.00320181
ILMN_1758728	2189	FANCG	Fanconi anemia complementation group G	-0.823439	0.000495178
ILMN_1653708	57175	CORO1B	coronin 1B	-0.823323	0.000586619
ILMN_1658926	4854	NOTCH3	notch 3	-0.823309	0.00334899
ILMN_1728845	6602	SMARCD1	SWI/SNF related, matrix associated, actin dependent regulator of chromatin, subfamily d, member 1	-0.82286	0.000283003
ILMN_1713829	9536	PTGES	prostaglandin E synthase	-0.822387	0.00250959
ILMN_1692464	55020	TTC38	tetratricopeptide repeat domain 38	-0.822143	0.0323408
ILMN_2356909	64598	MOSPD3	motile sperm domain containing 3	-0.821975	0.00822052
ILMN_2048700	29028	ATAD2	ATPase family, AAA domain containing 2	-0.821478	0.0024902
ILMN_1716259	84432	PROK1	prokineticin 1	-0.821416	0.0336494
ILMN_1805693	51291	GMIP	GEM interacting protein	-0.821266	0.0057329
ILMN_1770206	50628	GEMIN4	gem nuclear organelle associated protein 4	-0.821169	8.4e-05
ILMN_2144574	1486	CTBS	chitobiase	-0.820996	0.00244824
ILMN_2130525	27075	TSPAN13	tetraspanin 13	-0.820922	0.0105491
ILMN_1701998	60312	AFAP1	actin filament associated protein 1	-0.820835	0.00511267
ILMN_1658628		C14orf72	long intergenic non-protein coding RNA 239	-0.820182	0.00131282
ILMN_1721621	4820	NKTR	natural killer cell triggering receptor	-0.819953	0.00017549
ILMN_1727165	3604	TNFRSF9	TNF receptor superfamily member 9	-0.819753	0.000333581
ILMN_1785756	3014	H2AFX	H2A histone family member X	-0.819595	0.00917907
ILMN_1749662	2876	GPX1	glutathione peroxidase 1	-0.819413	0.000975948
ILMN_2179837	8815	BANF1	barrier to autointegration factor 1	-0.818891	0.000207762
ILMN_1714418	359845	FAM101B	refilin B	-0.818758	0.0041544
ILMN_1709937	3783	KCNN4	potassium calcium-activated channel subfamily N member 4	-0.818676	0.0250528
ILMN_1661439	10211	FLOT1	flotillin 1	-0.818127	0.00824394
ILMN_2144088	2222	FDFT1	farnesyl-diphosphate farnesyltransferase 1	-0.818008	0.00153683
ILMN_1771957	11253	MAN1B1	mannosidase alpha class 1B member 1	-0.817926	0.000656005
ILMN_2108366	55285	RBM41	RNA binding motif protein 41	-0.817893	0.0171319
ILMN_1685413	79053	ALG8	ALG8, alpha-1,3-glucosyltransferase	-0.817173	0.00289814
ILMN_3269655	255031	FLJ35390	long intergenic non-protein coding RNA 957	-0.817071	0.00599056
ILMN_1690342	4048	LTA4H	leukotriene A4 hydrolase	-0.816779	6.99e-05
ILMN_2219618	90586	LOC90586	amine oxidase, copper containing 4, pseudogene	-0.816765	0.00309846
ILMN_1670948	90121	TSR2	TSR2, ribosome maturation factor	-0.816458	7.35e-05
ILMN_3255792	339327	ZNF546		-0.816341	0.00230126
ILMN_1733696	55272	IMP3	IMP3, U3 small nucleolar ribonucleoprotein	-0.816089	9.63e-05
ILMN_1720285	2098	ESD	esterase D	-0.816041	0.000463988
ILMN_2246548	653399	GSTTP2	glutathione S-transferase theta pseudogene 2	-0.81589	0.0119377
ILMN_1683700	8741	TNFSF13	TNF superfamily member 12	-0.814543	0.0116996
ILMN_2064606	23102	TBC1D2B	TBC1 domain family member 2B	-0.814477	0.0147335
ILMN_2249473	10558	SPTLC1	serine palmitoyltransferase long chain base subunit 1	-0.814442	0.00309417
ILMN_1722073	51085	MLXIPL	MLX interacting protein like	-0.814205	0.00572412
ILMN_1792947	157570	ESCO2	establishment of sister chromatid cohesion N-acetyltransferase 2	-0.813727	0.0314134
ILMN_1748883	1032	CDKN2D	cyclin dependent kinase inhibitor 2D	-0.813577	0.00591335
ILMN_3300198	10893	MMP24		-0.813365	0.011037
ILMN_1912662		AA204695		-0.813294	0.00966065
[truncated: 27,583 more rows]

## Sheet: HT29
HT29 - Differentially expressed genes IMD-3 vs. Control (48 h treatment)
Genes were considered significantly deregulated if they exhibit a Benjamini-Hochberg-adjusted p-value ≤ 0.05 and a log2(Fold change) ≥ 1 or log2(Fold change) ≤ -1, describing a minimum 2-fold up-/downregulation. Those genes were used for IPA.
IlluminaID	Entrez	Symbol	Genename	log2FC	p.value.adjustedBH
ILMN_1815203	3158	HMGCS2	3-hydroxy-3-methylglutaryl-CoA synthase 2	-6.95472	3.62e-12
ILMN_2304495	84152	PPP1R1B	protein phosphatase 1 regulatory inhibitor subunit 1B	-5.57961	3.62e-12
ILMN_1666894	1464	CSPG4	chondroitin sulfate proteoglycan 4	-5.53335	9.02e-12
ILMN_1682781	8463	TEAD2	TEA domain transcription factor 2	-5.43056	8.79e-12
ILMN_1709348	216	ALDH1A1	aldehyde dehydrogenase 1 family member A1	-5.4305	7.38e-11
ILMN_1800634	4833	NME4	NME/NM23 nucleoside diphosphate kinase 4	-5.33161	2.85e-11
ILMN_1723625	5871	MAP4K2	mitogen-activated protein kinase kinase kinase kinase 2	-5.07815	7.18e-10
ILMN_1761946	150696	PROM2	prominin 2	-5.07666	1.35e-10
ILMN_1750181	54997	TESC	tescalcin	-5.06087	7.38e-11
ILMN_1783231	58473	PLEKHB1	pleckstrin homology domain containing B1	-5.01383	8.79e-12
ILMN_1795190	9075	CLDN2	claudin 2	-4.94251	8.79e-12
ILMN_1815154	4628	MYH10	myosin heavy chain 10	-4.91036	3.46e-10
ILMN_1700268	23475	QPRT	quinolinate phosphoribosyltransferase	-4.89641	8.79e-12
ILMN_1671568	55268	ECHDC2	enoyl-CoA hydratase domain containing 2	-4.82283	1.1e-10
ILMN_1785095	155066	ATP6V0E2	ATPase H+ transporting V0 subunit e2	-4.80123	2.3e-11
ILMN_1737184	83879	CDCA7	cell division cycle associated 7	-4.79965	1.99e-11
ILMN_1689146	2568	GABRP	gamma-aminobutyric acid type A receptor pi subunit	-4.70534	7.06e-12
ILMN_1660793	124222	PAQR4	progestin and adipoQ receptor family member 4	-4.6365	5.55e-10
ILMN_1657547	91057	CCDC34	coiled-coil domain containing 34	-4.50682	9.42e-11
ILMN_1685625	7351	UCP2	uncoupling protein 2	-4.4478	1.31e-11
ILMN_1746206	22994	AZI1	centrosomal protein 131	-4.42526	1.13e-09
ILMN_1687508	501	ALDH7A1	aldehyde dehydrogenase 7 family member A1	-4.42292	3.04e-10
ILMN_1678143	397	ARHGDIB	Rho GDP dissociation inhibitor beta	-4.39007	1.1e-10
ILMN_1651568	56667	MUC13	mucin 13, cell surface associated	-4.38494	8.79e-12
ILMN_1748093	5050	PAFAH1B3	platelet activating factor acetylhydrolase 1b catalytic subunit 3	-4.32703	6.57e-11
ILMN_2201533	254863	C17orf61	transmembrane protein 256	-4.3202	2.81e-11
ILMN_1805916	8508	NIPSNAP1	nipsnap homolog 1	-4.28057	2.86e-10
ILMN_1663640	4128	MAOA	monoamine oxidase A	-4.23658	2.95e-10
ILMN_1812073	525	ATP6V1B1	ATPase H+ transporting V1 subunit B1	-4.18775	1.04e-10
ILMN_1740960	28992	MACROD1	MACRO domain containing 1	-4.18768	9.52e-11
ILMN_3236858	57523	NYNRIN	NYN domain and retroviral integrase containing	-4.15748	1.11e-09
ILMN_1798654	4175	MCM6	minichromosome maintenance complex component 6	-4.15086	2.64e-11
ILMN_1678678	2542	SLC37A4	solute carrier family 37 member 4	-4.13818	2.64e-11
ILMN_1726928	6920	TCEA3	transcription elongation factor A3	-4.10336	7.96e-11
ILMN_1716815	634	CEACAM1	carcinoembryonic antigen related cell adhesion molecule 1	-4.07137	1.27e-08
ILMN_1679949	79085	SLC25A23	solute carrier family 25 member 23	-4.06561	1.93e-10
ILMN_1795639	4255	MGMT	O-6-methylguanine-DNA methyltransferase	-4.06337	2.35e-10
ILMN_1698766	29108	PYCARD	PYD and CARD domain containing	-4.06008	9.52e-11
ILMN_1659688	3959	LGALS3BP	galectin 3 binding protein	-4.05963	1.75e-09
ILMN_1672605	222166	C7orf41	maturin, neural progenitor differentiation regulator homolog	-4.05798	9.37e-11
ILMN_1796074	494514	C18orf56	TYMS opposite strand	-4.04682	2.85e-11
ILMN_1760493	55679	LIMS2	LIM zinc finger domain containing 2	-4.04237	1.79e-11
ILMN_1719906	3033	HADH	hydroxyacyl-CoA dehydrogenase	-4.03791	5.77e-11
ILMN_1728799	2203	FBP1	fructose-bisphosphatase 1	-3.99812	2.29e-09
ILMN_1723123	2261	FGFR3	fibroblast growth factor receptor 3	-3.9738	2.52e-10
ILMN_1720799	9524	TECR	trans-2,3-enoyl-CoA reductase	-3.95913	2.7e-10
ILMN_1687533	10507	SEMA4D	semaphorin 4D	-3.95262	6.05e-10
ILMN_1739942	150864	FAM117B	family with sequence similarity 117 member B	-3.95156	9.13e-11
ILMN_1673352	10581	IFITM2	interferon induced transmembrane protein 2	-3.94967	2.64e-09
ILMN_2368718	79019	CENPM	centromere protein M	-3.94691	7.54e-11
ILMN_1697460	92840	REEP6	receptor accessory protein 6	-3.9443	3.22e-10
ILMN_1740234	119391	GSTO2	glutathione S-transferase omega 2	-3.93466	5.6e-11
ILMN_1813704	57214	KIAA1199	cell migration inducing hyaluronan binding protein	-3.91578	5.22e-11
ILMN_2404154	5265	SERPINA1	serpin family A member 1	-3.91324	1.89e-09
ILMN_1682572	9847	KIAA0528	C2 calcium dependent domain containing 5	-3.89668	4.52e-09
ILMN_2181432	390928	PAPL	acid phosphatase 7, tartrate resistant (putative)	-3.88875	3.6e-10
ILMN_1655684	54938	SARS2	seryl-tRNA synthetase 2, mitochondrial	-3.88133	8.43e-11
ILMN_1809496	26958	COPG2	coatomer protein complex subunit gamma 2	-3.85703	3.4e-10
ILMN_1700695	23446	SLC44A1	solute carrier family 44 member 1	-3.85603	9.52e-11
ILMN_1682567	29903	CCDC106	coiled-coil domain containing 106	-3.85015	1.69e-10
ILMN_1729453	10867	TSPAN9	tetraspanin 9	-3.83194	2.33e-11
ILMN_1666845	3872	KRT17	keratin 17	-3.81813	9.29e-05
ILMN_1732688	1854	DUT	deoxyuridine triphosphatase	-3.80624	1.27e-09
ILMN_1811387	7033	TFF3	trefoil factor 3	-3.77043	5.54e-09
ILMN_1751753	3418	IDH2	isocitrate dehydrogenase (NADP(+)) 2, mitochondrial	-3.74069	4.84e-09
ILMN_1695924	11012	KLK11	kallikrein related peptidase 11	-3.72804	3.46e-10
ILMN_1769694	41	ACCN2	acid sensing ion channel subunit 1	-3.72517	1.44e-10
ILMN_1774982	148170	CDC42EP5	CDC42 effector protein 5	-3.71723	2.75e-08
ILMN_1664516	1063	CENPF	centromere protein F	-3.71682	1.24e-10
ILMN_1705813	1080	CFTR	cystic fibrosis transmembrane conductance regulator	-3.71429	9.17e-10
ILMN_1686097	7153	TOP2A	DNA topoisomerase II alpha	-3.71345	1.21e-10
ILMN_1761138	286257	C9orf142	PAXX, non-homologous end joining factor	-3.67798	3.93e-11
ILMN_1755405	27315	PGAP2	post-GPI attachment to proteins 2	-3.66446	3.57e-10
ILMN_2330243	4521	NUDT1	nudix hydrolase 1	-3.64422	2.27e-09
ILMN_2230566	10966	RAB40B	RAB40B, member RAS oncogene family	-3.63598	1.11e-09
ILMN_1737728	83461	CDCA3	cell division cycle associated 3	-3.63259	2.81e-11
ILMN_1767523	55540	IL17RB	interleukin 17 receptor B	-3.62307	8.46e-10
ILMN_1730622	51466	EVL	Enah/Vasp-like	-3.59848	9.52e-11
ILMN_1730809	3177	SLC29A2	solute carrier family 29 member 2	-3.59847	1.77e-08
ILMN_2228162	3868	KRT16	keratin 16	-3.59346	3.28e-09
ILMN_1749799	79366	HMGN5	high mobility group nucleosome binding domain 5	-3.5908	8.4e-10
ILMN_1651315	10362	HMG20B	high mobility group 20B	-3.58411	4.9e-10
ILMN_1752197	347862	PDDC1	glutamine amidotransferase like class 1 domain containing 1	-3.57779	1.83e-09
ILMN_1767556	11067	C10orf10	DEPP1, autophagy regulator	-3.57327	1.2e-10
ILMN_1657796	3925	STMN1	stathmin 1	-3.56166	2.89e-08
ILMN_1721218	3860	KRT13	keratin 13	-3.55364	2.52e-10
ILMN_2227968	4913	NTHL1	nth like DNA glycosylase 1	-3.5535	1.65e-07
ILMN_2059452	6558	SLC12A2	solute carrier family 12 member 2	-3.54055	3.15e-09
ILMN_1751776	150468	CKAP2L	cytoskeleton associated protein 2 like	-3.53939	1.81e-08
ILMN_1772644	256364	EML3	echinoderm microtubule associated protein like 3	-3.53149	5.12e-09
ILMN_1809590	51659	GINS2	GINS complex subunit 2	-3.5263	6.57e-11
ILMN_1777233	1870	E2F2	E2F transcription factor 2	-3.5231	8.36e-10
ILMN_2285996	9768	KIAA0101	PCNA clamp associated factor	-3.51388	2.11e-10
ILMN_1787324	84080	C16orf48	enkurin domain containing 1	-3.50683	1.44e-10
ILMN_1706779	3978	LIG1	DNA ligase 1	-3.50105	6.72e-11
ILMN_1782247	2648	KAT2A	lysine acetyltransferase 2A	-3.48059	3.43e-11
ILMN_1738229	57446	NDRG3	NDRG family member 3	-3.47497	7.54e-11
ILMN_1694432	1397	CRIP2	cysteine rich protein 2	-3.47291	4.08e-09
ILMN_1811933	6470	SHMT1	serine hydroxymethyltransferase 1	-3.46863	2.85e-11
ILMN_1696284	51208	CLDN18	claudin 18	-3.46433	1.37e-08
ILMN_1740900	652	BMP4	bone morphogenetic protein 4	-3.46327	8.41e-10
ILMN_1774066	85014	TMEM141	transmembrane protein 141	-3.46202	2.33e-11
ILMN_1705302	2217	FCGRT	Fc fragment of IgG receptor and transporter	-3.46066	1.73e-09
ILMN_1662340	140467	ZNF358	zinc finger protein 358	-3.45802	2.68e-10
ILMN_1692731	80727	TTYH3	tweety family member 3	-3.44075	4.66e-10
ILMN_1779034	55191	NADSYN1	NAD synthetase 1	-3.43738	6.85e-10
ILMN_1726565	5296	PIK3R2	phosphoinositide-3-kinase regulatory subunit 2	-3.40389	2.88e-10
ILMN_2139761	22998	LIMCH1	LIM and calponin homology domains 1	-3.40116	3.84e-09
ILMN_1661078	644844	PHGR1	proline, histidine and glycine rich 1	-3.37254	4.96e-09
ILMN_1815169	4174	MCM5	minichromosome maintenance complex component 5	-3.37176	6.55e-10
ILMN_1695658	10112	KIF20A	kinesin family member 20A	-3.36874	6.75e-10
ILMN_2103919	79414	LRFN3	leucine rich repeat and fibronectin type III domain containing 3	-3.3656	1.75e-09
ILMN_2049766	9603	NFE2L3	nuclear factor, erythroid 2 like 3	-3.36549	2.33e-09
ILMN_2067408	119467	CLRN3	clarin 3	-3.36334	1.38e-09
ILMN_1745623	283229	EFCAB4A	calcium release activated channel regulator 2B	-3.36176	9.17e-10
ILMN_1741200	5993	RFX5	regulatory factor X5	-3.35742	2.94e-09
ILMN_1678423	53340	SPA17	sperm autoantigenic protein 17	-3.35001	3.07e-10
ILMN_1709814	57407	NMRAL1	NmrA like redox sensor 1	-3.34605	1.25e-09
ILMN_1788874	12	SERPINA3	serpin family A member 3	-3.34553	2.86e-10
ILMN_1667260	5595	MAPK3	mitogen-activated protein kinase 3	-3.33809	1.38e-08
ILMN_1669456	4832	NME3	NME/NM23 nucleoside diphosphate kinase 3	-3.33067	4.4e-10
ILMN_1809477	23589	CARHSP1	calcium regulated heat stable protein 1	-3.32931	3.82e-11
ILMN_2392189	10217	CTDSPL	CTD small phosphatase like	-3.32805	4.16e-09
ILMN_1768751	57504	MTA3	metastasis associated 1 family member 3	-3.32273	1.88e-10
ILMN_1666208	55320	MIS18BP1	MIS18 binding protein 1	-3.32271	8.28e-09
ILMN_1709634	134147	CMBL	carboxymethylenebutenolidase homolog	-3.31851	1.94e-10
ILMN_2308689	60509	AGBL5	ATP/GTP binding protein like 5	-3.31288	4.04e-10
ILMN_1711894	4602	MYB	MYB proto-oncogene, transcription factor	-3.30111	3.01e-10
ILMN_1811648	79877	DCAKD	dephospho-CoA kinase domain containing	-3.29686	4.29e-10
ILMN_1684217	9212	AURKB	aurora kinase B	-3.2956	4.74e-10
ILMN_1654629	84286	TMEM175	transmembrane protein 175	-3.29464	3.4e-10
ILMN_1656920	1396	CRIP1	cysteine rich protein 1	-3.29183	1.06e-09
ILMN_1709795	5880	RAC2	Rac family small GTPase 2	-3.29039	3.07e-10
ILMN_2356111	54946	SLC41A3	solute carrier family 41 member 3	-3.2866	2.85e-10
ILMN_2158336	56904	SH3GLB2	SH3 domain containing GRB2 like, endophilin B2	-3.27369	3.91e-09
ILMN_1805200	1759	DNM1	dynamin 1	-3.27174	3.08e-10
ILMN_1683263	7103	TSPAN8	tetraspanin 8	-3.26986	6.57e-11
ILMN_2206746	633	BGN	biglycan	-3.26282	4.28e-10
ILMN_1756541	10608	MXD4	MAX dimerization protein 4	-3.2566	1.59e-08
ILMN_2051373	4751	NEK2	NIMA related kinase 2	-3.25233	5.65e-09
ILMN_1697820	84681	HINT2	histidine triad nucleotide binding protein 2	-3.24735	1.92e-09
ILMN_1685124	79600	TCTN1	tectonic family member 1	-3.24256	5.53e-10
ILMN_2064725	196410	METTL7B	methyltransferase like 7B	-3.22859	2.33e-08
ILMN_1726222	2319	FLOT2	flotillin 2	-3.226	5.77e-11
ILMN_1790537	116028	C16orf75	RecQ mediated genome instability 2	-3.22313	3.92e-08
ILMN_1653711	2535	FZD2	frizzled class receptor 2	-3.21849	1.15e-08
ILMN_1690523	55222	LRRC20	leucine rich repeat containing 20	-3.21318	1.42e-10
ILMN_1736752	118881	COMTD1	catechol-O-methyltransferase domain containing 1	-3.20328	2.86e-08
ILMN_2204545	6484	ST3GAL4	ST3 beta-galactoside alpha-2,3-sialyltransferase 4	-3.20179	9.15e-09
ILMN_1669323	25825	BACE2	beta-site APP-cleaving enzyme 2	-3.18754	8.16e-08
ILMN_2410713	2264	FGFR4	fibroblast growth factor receptor 4	-3.18474	2.18e-06
ILMN_2206272	728294	D2HGDH	D-2-hydroxyglutarate dehydrogenase	-3.18193	8.46e-10
ILMN_1665538	6502	SKP2	S-phase kinase associated protein 2	-3.18017	1.28e-08
ILMN_1743103	9644	SH3PXD2A	SH3 and PX domains 2A	-3.17082	6.96e-09
ILMN_1665428	79792	GSDMD	gasdermin D	-3.16581	5.23e-09
ILMN_1805636	93210	PGAP3	post-GPI attachment to proteins 3	-3.16452	4.4e-09
ILMN_1704024	54958	TMEM160	transmembrane protein 160	-3.14644	1.45e-09
ILMN_3247753	339778	C2orf70	chromosome 2 open reading frame 70	-3.14033	3.59e-10
ILMN_1710962	27346	TMEM97	transmembrane protein 97	-3.13575	2.25e-10
ILMN_1786050	10741	RBBP9	RB binding protein 9, serine hydrolase	-3.13481	1.26e-09
ILMN_1756992	4582	MUC1	mucin 1, cell surface associated	-3.12657	5.47e-09
ILMN_1725241	373156	GSTK1	glutathione S-transferase kappa 1	-3.11856	3.4e-10
ILMN_1690223	26047	CNTNAP2	contactin associated protein like 2	-3.11584	1.67e-10
ILMN_1652580	5424	POLD1	DNA polymerase delta 1, catalytic subunit	-3.10669	1.78e-08
ILMN_1658289	84058	WDR54	WD repeat domain 54	-3.09856	6.46e-10
ILMN_1729281	56848	SPHK2	sphingosine kinase 2	-3.09627	4.74e-10
ILMN_2410038	63901	FAM111A	family with sequence similarity 111 member A	-3.08686	1.45e-09
ILMN_1915076		AK097900		-3.0831	3.57e-10
ILMN_2369580	8131	C16orf35	NPR3 like, GATOR1 complex subunit	-3.07911	4.74e-10
ILMN_1675656	8495	PPFIBP2	PPFIA binding protein 2	-3.079	1.17e-09
ILMN_1771987	57153	SLC44A2	solute carrier family 44 member 2	-3.07057	3.56e-10
ILMN_1710284	3280	HES1	hes family bHLH transcription factor 1	-3.0569	1.22e-10
ILMN_3244646		AK299482		-3.05659	2.04e-06
ILMN_1814022	10062	NR1H3	nuclear receptor subfamily 1 group H member 3	-3.0438	5.68e-10
ILMN_1775330	388115	C15orf52	coiled-coil domain containing 9B	-3.04174	1.7e-09
ILMN_1664068	57222	ERGIC1	endoplasmic reticulum-golgi intermediate compartment 1	-3.03662	1.34e-07
ILMN_1776515	65258	MPPE1	metallophosphoesterase 1	-3.03554	1.23e-09
ILMN_1669878	2990	GUSB	glucuronidase beta	-3.02654	4.55e-09
ILMN_1801377	222962	SLC29A4	solute carrier family 29 member 4	-3.0249	4.32e-08
ILMN_1704672	79035	OBFC2B	nucleic acid binding protein 2	-3.02321	1.22e-09
ILMN_1712532	64170	CARD9	caspase recruitment domain family member 9	-3.02288	2.65e-09
ILMN_1737644	124446	TMEM219	transmembrane protein 219	-3.02244	2.84e-08
ILMN_1775008	9918	NCAPD2	non-SMC condensin I complex subunit D2	-3.0205	1.66e-09
ILMN_1777740	51337	C8orf55	thioesterase superfamily member 6	-3.01998	3.41e-09
ILMN_3238274	55643	BTBD2	BTB domain containing 2	-3.01798	2.08e-10
ILMN_1810147	147807	ZNF524	zinc finger protein 524	-3.00614	4.21e-08
ILMN_1671478	1152	CKB	creatine kinase B	-3.00591	2.7e-10
ILMN_2355738	3619	INCENP	inner centromere protein	-3.00201	9.05e-08
ILMN_1741954	64754	SMYD3	SET and MYND domain containing 3	-2.99771	1.15e-09
ILMN_2179726	90835	C16orf93	coiled-coil domain containing 189	-2.99183	7.95e-07
ILMN_1781400	6542	SLC7A2	solute carrier family 7 member 2	-2.98748	2.51e-09
ILMN_1710752	93100	NAPRT1	nicotinate phosphoribosyltransferase	-2.98686	8.64e-11
ILMN_1759766	404217	CTXN1	cortexin 1	-2.98474	3.08e-10
ILMN_1711470	29089	UBE2T	ubiquitin conjugating enzyme E2 T	-2.98259	2.84e-09
ILMN_1664168	8402	SLC25A11	solute carrier family 25 member 11	-2.97836	4.12e-07
ILMN_1801378	51805	COQ3	coenzyme Q3, methyltransferase	-2.97689	5.42e-09
ILMN_1725193	3485	IGFBP2	insulin like growth factor binding protein 2	-2.97585	1.16e-08
ILMN_2380588	10591	C6orf108	2'-deoxynucleoside 5'-phosphate N-hydrolase 1	-2.96851	5.54e-09
ILMN_2353161	10232	MSLN	mesothelin	-2.96847	4.74e-10
ILMN_1751425	79956	ERMP1	endoplasmic reticulum metallopeptidase 1	-2.96671	5.23e-09
ILMN_1795026	10712	FAM189B	family with sequence similarity 189 member B	-2.96032	1.75e-09
ILMN_1760933	5192	PEX10	peroxisomal biogenesis factor 10	-2.95333	1.76e-08
ILMN_1801939	9133	CCNB2	cyclin B2	-2.95112	1.09e-10
ILMN_1657347	50512	PODXL2	podocalyxin like 2	-2.95022	7.99e-10
ILMN_2101034	147968	CAPN12	calpain 12	-2.94517	5.59e-09
ILMN_1751743	7515	XRCC1	X-ray repair cross complementing 1	-2.94482	1.22e-09
ILMN_1687921	339123	JMJD8	jumonji domain containing 8	-2.94376	5.05e-10
ILMN_1774604	25953	PNKD	paroxysmal nonkinesigenic dyskinesia	-2.94315	1.59e-08
ILMN_1724194	79716	NPEPL1		-2.93297	8.91e-10
ILMN_2165867	1717	DHCR7	7-dehydrocholesterol reductase	-2.93161	1.78e-09
ILMN_1783337	26063	DECR2	2,4-dienoyl-CoA reductase 2	-2.92974	1.49e-08
ILMN_1725700	4343	MOV10	Mov10 RISC complex RNA helicase	-2.92877	9.67e-07
ILMN_1671928	5627	PROS1	protein S	-2.92789	6.07e-09
ILMN_1683120	7374	UNG	uracil DNA glycosylase	-2.92601	1.15e-08
ILMN_1722634	4924	NUCB1	nucleobindin 1	-2.92433	2.17e-09
ILMN_1702835	6451	SH3BGRL	SH3 domain binding glutamate rich protein like	-2.92423	7.03e-08
ILMN_1693338	1545	CYP1B1	cytochrome P450 family 1 subfamily B member 1	-2.92299	1.52e-08
ILMN_1808713	3294	HSD17B2	hydroxysteroid 17-beta dehydrogenase 2	-2.92177	4.66e-10
ILMN_2157240	55329	MNS1	meiosis specific nuclear structural 1	-2.91874	7.94e-06
ILMN_1803194	2584	GALK1	galactokinase 1	-2.91323	3.65e-09
ILMN_1806037	7083	TK1	thymidine kinase 1	-2.91056	6.68e-09
ILMN_1775703	79090	TRAPPC6A	trafficking protein particle complex 6A	-2.90783	2.65e-09
ILMN_1787879	402	ARL2	ADP ribosylation factor like GTPase 2	-2.90258	1.62e-09
ILMN_1804498	221927	BRAT1	BRCA1 associated ATM activator 1	-2.90225	1.93e-10
ILMN_1720838	1666	DECR1	2,4-dienoyl-CoA reductase 1	-2.90117	1.55e-10
ILMN_1656452	80178	C16orf59	tubulin epsilon and delta complex 2	-2.9006	2.52e-10
ILMN_1739210	25936	NSL1	NSL1, MIS12 kinetochore complex component	-2.8949	6.99e-11
ILMN_2151739	847	CAT	catalase	-2.89297	3.02e-06
ILMN_1672503	1808	DPYSL2	dihydropyrimidinase like 2	-2.88696	1.36e-09
ILMN_2157510	5959	RDH5	biogenesis of lysosomal organelles complex 1 subunit 1	-2.88604	5.58e-07
ILMN_2199389	7433	VIPR1	vasoactive intestinal peptide receptor 1	-2.88566	8e-08
ILMN_1774077	2634	GBP2	guanylate binding protein 2	-2.8846	3.45e-08
ILMN_1788701	11168	PSIP1	PC4 and SFRS1 interacting protein 1	-2.87769	1.76e-08
ILMN_1721106	80017	C14orf159	D-glutamate cyclase	-2.86986	8e-10
ILMN_1711994	10312	TCIRG1	T-cell immune regulator 1, ATPase H+ transporting V0 subunit a3	-2.86193	1.3e-08
ILMN_2384807	85444	LRRCC1	leucine rich repeat and coiled-coil centrosomal protein 1	-2.85921	1.34e-08
ILMN_2206722	80307	FER1L4	fer-1 like family member 4, pseudogene	-2.85505	8.94e-09
ILMN_1763080	5859	QARS	glutaminyl-tRNA synthetase	-2.8436	3.76e-10
ILMN_1677200	26999	CYFIP2	cytoplasmic FMR1 interacting protein 2	-2.84258	4.86e-08
ILMN_1694111	11284	PNKP	polynucleotide kinase 3'-phosphatase	-2.83569	9.94e-09
ILMN_1681437	51181	DCXR	dicarbonyl and L-xylulose reductase	-2.8304	6.58e-09
ILMN_1912287		BP394710		-2.82973	2.72e-08
ILMN_2196984	11339	OIP5	Opa interacting protein 5	-2.82403	1.51e-09
ILMN_2285375	6652	SORD	sorbitol dehydrogenase	-2.8116	1.92e-09
ILMN_1804090	1468	SLC25A10	solute carrier family 25 member 10	-2.80677	4.96e-08
ILMN_1681467	84440	RAB11FIP4	RAB11 family interacting protein 4	-2.80174	1.11e-09
ILMN_1805750	10410	IFITM3	interferon induced transmembrane protein 3	-2.79822	7.39e-09
ILMN_1667893	64759	TNS3	tensin 3	-2.79593	1.48e-08
ILMN_2117323	5287	PIK3C2B	phosphatidylinositol-4-phosphate 3-kinase catalytic subunit type 2 beta	-2.79571	7.52e-08
ILMN_1795865	53834	FGFRL1	fibroblast growth factor receptor like 1	-2.79276	6.94e-07
ILMN_2352131	2064	ERBB2	erb-b2 receptor tyrosine kinase 2	-2.79168	1.13e-09
ILMN_1768510	23324	MAN2B2	mannosidase alpha class 2B member 2	-2.79104	2.58e-09
ILMN_1749875	728715	BX647938		-2.78914	1.98e-08
ILMN_1688089	5037	PEBP1	phosphatidylethanolamine binding protein 1	-2.78706	2.74e-09
ILMN_1801118	79622	SNRNP25	small nuclear ribonucleoprotein U11/U12 subunit 25	-2.78493	8.25e-08
ILMN_1781388	5239	PGM5	phosphoglucomutase 5	-2.78439	1.02e-09
ILMN_1815859	2068	ERCC2	ERCC excision repair 2, TFIIH core complex helicase subunit	-2.78345	6.07e-10
ILMN_1792404	7104	TM4SF4	transmembrane 4 L six family member 4	-2.7798	3.26e-08
ILMN_1793859	217	ALDH2	aldehyde dehydrogenase 2 family (mitochondrial)	-2.77891	2.6e-09
ILMN_2249018	389816	LRRC26	leucine rich repeat containing 26	-2.77643	7.89e-08
ILMN_1798496	3218	HOXB8	homeobox B8	-2.76765	1.04e-07
ILMN_3251423	55349	CHDH	choline dehydrogenase	-2.76751	7.97e-09
ILMN_1788118	151295	SLC23A3	solute carrier family 23 member 3	-2.76522	7.74e-09
ILMN_2387471	80164	DKFZp761K0816	proline rich 36	-2.76327	1e-05
ILMN_1738093	84900	RNFT2	ring finger protein, transmembrane 2	-2.76254	3.62e-07
ILMN_1713450	140465	MYL6B	myosin light chain 6B	-2.76165	2.46e-09
ILMN_1651819	63917	GALNT11	polypeptide N-acetylgalactosaminyltransferase 11	-2.76126	7.95e-07
ILMN_1659017	119710	C11orf74	chromosome 11 open reading frame 74	-2.75938	1.57e-08
ILMN_1719581	127294	MYOM3	myomesin 3	-2.75473	5.06e-09
ILMN_1662738	6296	ACSM3	acyl-CoA synthetase medium chain family member 3	-2.75395	3.02e-07
ILMN_1786065	29128	hNp95	ubiquitin like with PHD and ring finger domains 1	-2.75239	9.4e-10
ILMN_1697409	8764	TNFRSF14	TNF receptor superfamily member 14	-2.75082	3.98e-09
ILMN_1780667	25886	POC1A	POC1 centriolar protein A	-2.74916	2.08e-09
ILMN_1692511	79022	TMEM106C	transmembrane protein 106C	-2.73852	1.23e-09
ILMN_2183687	54923	LIME1	Lck interacting transmembrane adaptor 1	-2.73506	1.92e-09
ILMN_1729217	131408	FAM131A	family with sequence similarity 131 member A	-2.73104	1.22e-09
ILMN_1790461	84300	C6orf125	ubiquinol-cytochrome c reductase complex assembly factor 2	-2.72597	1.53e-08
ILMN_1799106	64757	MOSC1	mitochondrial amidoxime reducing component 1	-2.72187	6.92e-08
ILMN_2127477	92579	G6PC3	glucose-6-phosphatase catalytic subunit 3	-2.72044	6.72e-09
ILMN_1718771	149473	CCDC24	coiled-coil domain containing 24	-2.71894	6.82e-08
ILMN_1756696	7392	USF2	upstream transcription factor 2, c-fos interacting	-2.71036	1.3e-07
ILMN_1688848	93109	TMEM44	transmembrane protein 44	-2.71031	5.98e-08
ILMN_1770678	84733	CBX2	chromobox 2	-2.70943	5.8e-08
ILMN_1703370	84885	ZDHHC12	zinc finger DHHC-type containing 12	-2.70246	6.41e-09
ILMN_1653861	22955	SCMH1	Scm polycomb group protein homolog 1	-2.70233	4.45e-09
ILMN_1703906	55355	HJURP	Holliday junction recognition protein	-2.69694	4.63e-09
ILMN_1821887		AK023756		-2.69406	1.08e-07
ILMN_1665865	3487	IGFBP4	insulin like growth factor binding protein 4	-2.69229	2.45e-08
ILMN_1741801	8317	CDC7	cell division cycle 7	-2.69064	2.23e-08
ILMN_2392352	56474	CTPS2	CTP synthase 2	-2.6902	8.58e-07
ILMN_1745806	10400	PEMT	phosphatidylethanolamine N-methyltransferase	-2.68584	1.58e-09
ILMN_1683441	23310	NCAPD3	non-SMC condensin II complex subunit D3	-2.68343	1.43e-08
ILMN_1687247	64847	SPATA20	spermatogenesis associated 20	-2.68189	4.82e-07
ILMN_1731433	26	ABP1	amine oxidase, copper containing 1	-2.6818	2.05e-10
ILMN_2383349	55240	STEAP3	STEAP3 metalloreductase	-2.67869	3.24e-08
ILMN_1714167	1528	CYB5A	cytochrome b5 type A	-2.67776	6.88e-07
ILMN_1758049	4774	NFIA	nuclear factor I A	-2.67044	1.79e-09
ILMN_2327346	170463	SSBP4	single stranded DNA binding protein 4	-2.66552	4.74e-10
ILMN_1757210	91860	CALML4	calmodulin like 4	-2.66382	3.95e-08
ILMN_1772074	352909	C19orf51	dynein axonemal assembly factor 3	-2.66153	1.16e-08
ILMN_2317923	54972	TMEM132A	transmembrane protein 132A	-2.65309	3.84e-08
ILMN_2409220	3161	HMMR	hyaluronan mediated motility receptor	-2.65248	8.64e-08
ILMN_1807044	10422	UBAC1	UBA domain containing 1	-2.64821	2.52e-10
ILMN_1698185	197335	WDR90	WD repeat domain 90	-2.64751	5.98e-09
ILMN_1767362	11174	ADAMTS6	ADAM metallopeptidase with thrombospondin type 1 motif 6	-2.64614	4.74e-10
ILMN_1665049	80208	SPG11	SPG11, spatacsin vesicle trafficking associated	-2.63409	1.68e-09
ILMN_1903568		CR625988		-2.63238	1.4e-08
ILMN_1778991	4781	NFIB	nuclear factor I B	-2.63029	3.6e-09
ILMN_1747627	20	ABCA2	ATP binding cassette subfamily A member 2	-2.62395	7.18e-10
ILMN_1786105	5092	PCBD1	pterin-4 alpha-carbinolamine dehydratase 1	-2.62109	2.08e-10
ILMN_3230435	81552	VOPP1	VOPP1, WBP1/VOPP1 family member	-2.61894	5.25e-09
ILMN_1802096	80325	ABTB1	ankyrin repeat and BTB domain containing 1	-2.61841	1.27e-08
ILMN_1674236	3315	HSPB1	heat shock protein family B (small) member 1	-2.61429	1.53e-05
ILMN_1791226	64359	NXN	nucleoredoxin	-2.61403	2.14e-07
ILMN_1768969	3930	LBR	lamin B receptor	-2.61368	1.04e-05
ILMN_3243682	127281	C1orf93	family with sequence similarity 213 member B	-2.61012	4.25e-08
ILMN_1676893	109	ADCY3	adenylate cyclase 3	-2.60512	2.89e-10
ILMN_1666819	23187	PHLDB1	pleckstrin homology like domain family B member 1	-2.60506	2.58e-08
ILMN_1712452	9585	KIF20B	kinesin family member 20B	-2.601	7.57e-08
ILMN_1735093	8914	TIMELESS	timeless circadian regulator	-2.60084	6.94e-09
ILMN_1720998	771	CA12	carbonic anhydrase 12	-2.60077	4.81e-09
ILMN_1691237	10486	CAP2	cyclase associated actin cytoskeleton regulatory protein 2	-2.59922	1.85e-08
ILMN_1701413	9091	PIGQ	phosphatidylinositol glycan anchor biosynthesis class Q	-2.59672	4.24e-08
ILMN_3245678	27296	IL32		-2.59397	3.62e-06
ILMN_1803559	642477	LOC440157		-2.59136	1.27e-06
ILMN_1700109	53635	PTOV1	prostate tumor overexpressed 1	-2.59091	4.76e-10
ILMN_1810901	10535	RNASEH2A	ribonuclease H2 subunit A	-2.58916	1.32e-08
ILMN_1807211	84276	NICN1	nicolin 1	-2.58657	1.67e-10
ILMN_2382505	5002	SLC22A18	solute carrier family 22 member 18	-2.58404	1.14e-08
ILMN_1671565	8635	RNASET2	ribonuclease T2	-2.58306	5.21e-10
ILMN_1815086	4814	NINJ1	ninjurin 1	-2.58271	7.54e-10
ILMN_1756071	4240	MFGE8	milk fat globule-EGF factor 8 protein	-2.58103	5.45e-09
ILMN_3239785	11200	CHEK2		-2.58028	1.18e-07
ILMN_1694325	4784	NFIX	nuclear factor I X	-2.57595	6.48e-08
ILMN_1676891	23097	CDK19	cyclin dependent kinase 19	-2.57595	8.14e-08
ILMN_1666536	23584	VSIG2	V-set and immunoglobulin domain containing 2	-2.5758	1.43e-09
ILMN_1760303	5295	PIK3R1	phosphoinositide-3-kinase regulatory subunit 1	-2.57548	1.43e-07
ILMN_1751346	2065	ERBB3	erb-b2 receptor tyrosine kinase 3	-2.57522	7.91e-05
ILMN_1704294	1001	CDH3	cadherin 3	-2.57399	1.47e-08
ILMN_1657446	84284	NTPCR	nucleoside-triphosphatase, cancer-related	-2.57058	6.18e-10
ILMN_1731107	80212	CCDC92	coiled-coil domain containing 92	-2.56141	2.84e-07
ILMN_1723048	57165	GJC2	gap junction protein gamma 2	-2.56028	5.84e-09
ILMN_2130635	80020	FOXRED2	FAD dependent oxidoreductase domain containing 2	-2.55459	2.92e-07
ILMN_1798308	130872	AHSA2	activator of HSP90 ATPase homolog 2	-2.55409	8.13e-08
ILMN_1708016	116151	C20orf108	family with sequence similarity 210 member B	-2.55385	6.68e-09
ILMN_3187680	84680	ACCS	1-aminocyclopropane-1-carboxylate synthase homolog (inactive)	-2.55092	2.92e-05
ILMN_1657373	55214	LEPREL1	prolyl 3-hydroxylase 2	-2.54659	1.38e-08
ILMN_1658027	8438	RAD54L	RAD54 like	-2.54659	7.54e-10
ILMN_1756705	63922	CHTF18	chromosome transmission fidelity factor 18	-2.5457	1.33e-09
ILMN_2283325	79971	WLS	wntless Wnt ligand secretion mediator	-2.54403	8.46e-10
ILMN_2121207	93343	FAM125A	multivesicular body subunit 12A	-2.5427	1.77e-08
ILMN_1687864	51367	POP5	POP5 homolog, ribonuclease P/MRP subunit	-2.53854	6.73e-08
ILMN_3234837	91461	PKDCC	protein kinase domain containing, cytoplasmic	-2.53738	7.82e-06
ILMN_2380938	9066	SYT7	synaptotagmin 7	-2.53662	3.21e-07
ILMN_1760049	26297	SERGEF	secretion regulating guanine nucleotide exchange factor	-2.53404	8.77e-08
ILMN_1794213	25864	ABHD14A	abhydrolase domain containing 14A	-2.53304	2.24e-07
ILMN_2202423	3070	HELLS	helicase, lymphoid specific	-2.53269	2.53e-07
ILMN_1702775	4041	LRP5	LDL receptor related protein 5	-2.53158	2.24e-07
ILMN_1703864	389376	SFTA2	surfactant associated 2	-2.53028	3.15e-09
ILMN_1690040	7108	TM7SF2	transmembrane 7 superfamily member 2	-2.5298	3.74e-07
ILMN_1695821	10120	ACTR1B	ARP1 actin related protein 1 homolog B	-2.52725	4.57e-06
ILMN_1869109	64710	NUCKS1	nuclear casein kinase and cyclin dependent kinase substrate 1	-2.52699	0.000914055
ILMN_1674662	90381	C15orf42	TOPBP1 interacting checkpoint and replication regulator	-2.52612	2.83e-07
ILMN_1669788	256281	NUDT14	nudix hydrolase 14	-2.5252	2.03e-09
ILMN_1704195	197258	FUK	fucokinase	-2.52387	2.65e-06
ILMN_1789007	341	APOC1	apolipoprotein C1	-2.52325	2.46e-08
ILMN_1811272		AF385432		-2.52238	1.59e-08
ILMN_2390853	1512	CTSH	cathepsin H	-2.52197	6.18e-06
ILMN_1796423	9022	CLIC3	chloride intracellular channel 3	-2.52082	2.28e-08
ILMN_1737157	57655	GRAMD1A	GRAM domain containing 1A	-2.52044	2.63e-06
ILMN_1803676	55556	ENOSF1	enolase superfamily member 1	-2.51968	2.39e-08
ILMN_1712431	91523	FAM113B	PC-esterase domain containing 1B	-2.51772	2.82e-09
ILMN_1677239	64770	CCDC14	coiled-coil domain containing 14	-2.51639	4.4e-09
ILMN_2145396	22977	AKR7A3	aldo-keto reductase family 7 member A3	-2.51542	1.13e-08
ILMN_1806017	5720	PSME1	proteasome activator subunit 1	-2.51345	5.06e-09
ILMN_1767665	493869	GPX8	glutathione peroxidase 8 (putative)	-2.51341	1.32e-05
ILMN_1658373	9924	PAN2	PAN2 poly(A) specific ribonuclease subunit	-2.51117	1.06e-08
ILMN_1668629	401115	C4orf48	chromosome 4 open reading frame 48	-2.51065	3.93e-05
ILMN_1797557	22874	PLEKHA6	pleckstrin homology domain containing A6	-2.5057	1.22e-07
ILMN_1694780	2644	GCHFR	GTP cyclohydrolase I feedback regulator	-2.5029	1.59e-08
ILMN_1773073	5264	PHYH	phytanoyl-CoA 2-hydroxylase	-2.50154	7.36e-08
ILMN_1814789	9898	UBAP2L	ubiquitin associated protein 2 like	-2.5008	2.59e-09
ILMN_2410909	207	AKT1	AKT serine/threonine kinase 1	-2.49986	3.7e-09
ILMN_1651237	81620	CDT1	chromatin licensing and DNA replication factor 1	-2.49664	1.16e-08
ILMN_1669696	126375	ZNF792	zinc finger protein 792	-2.49431	2.38e-09
ILMN_1685928	89891	WDR34	WD repeat domain 34	-2.48877	7.84e-08
ILMN_1719870	728833	FAM72D	family with sequence similarity 72 member D	-2.48475	5.68e-08
ILMN_3219806	81622	UNC93B1	unc-93 homolog B1, TLR signaling regulator	-2.48445	5.54e-08
ILMN_3284429	440335	LOC440335		-2.48156	5.79e-07
ILMN_1808245	157869	C8orf84	somatomedin B and thrombospondin type 1 domain containing	-2.48046	1.39e-08
ILMN_1721626	84159	ARID5B	AT-rich interaction domain 5B	-2.4797	5.32e-08
ILMN_1729288	114904	C1QTNF6	C1q and TNF related 6	-2.4777	1.67e-08
ILMN_2345872	25870	SUMF2	sulfatase modifying factor 2	-2.47535	1.42e-06
ILMN_3240003		LOC646096	checkpoint kinase 2 pseudogene 2	-2.47392	4.61e-07
ILMN_1746378	84514	GHDC	GH3 domain containing	-2.47331	1.01e-08
ILMN_2103685	55789	DEPDC1B	DEP domain containing 1B	-2.47238	4.39e-07
ILMN_1657977	22921	MSRB2	methionine sulfoxide reductase B2	-2.47229	5.65e-09
ILMN_1770020	53938	PPIL3	peptidylprolyl isomerase like 3	-2.47131	2.46e-09
ILMN_1758457	125058	TBC1D16	TBC1 domain family member 16	-2.47123	6.58e-08
ILMN_1752111	50485	SMARCAL1	SWI/SNF related, matrix associated, actin dependent regulator of chromatin, subfamily a like 1	-2.47071	8.21e-10
ILMN_1776723	51131	PHF11	PHD finger protein 11	-2.47063	5.15e-08
ILMN_1725139	768	CA9	carbonic anhydrase 9	-2.46863	3.75e-09
ILMN_1691112	23556	PIGN	phosphatidylinositol glycan anchor biosynthesis class N	-2.46654	1.17e-09
ILMN_1660554	64856	VWA1	von Willebrand factor A domain containing 1	-2.46434	9.46e-07
ILMN_1735157	79695	GALNT12	polypeptide N-acetylgalactosaminyltransferase 12	-2.46405	5.79e-08
ILMN_1740291	10721	POLQ	DNA polymerase theta	-2.46349	2.29e-09
ILMN_3239343	375593	STAG3L1		-2.46112	8.05e-08
ILMN_1674231	8208	CHAF1B	chromatin assembly factor 1 subunit B	-2.46032	1.39e-07
ILMN_1687384	2537	IFI6	interferon alpha inducible protein 6	-2.45839	1.44e-07
ILMN_1686152	23062	GGA2	golgi associated, gamma adaptin ear containing, ARF binding protein 2	-2.45769	1.05e-08
ILMN_2077680	125875	CLDND2	claudin domain containing 2	-2.45263	1.28e-06
ILMN_1669928	27237	ARHGEF16	Rho guanine nucleotide exchange factor 16	-2.45249	1.1e-08
ILMN_1756501	6480	ST6GAL1	ST6 beta-galactoside alpha-2,6-sialyltransferase 1	-2.44916	2.57e-08
ILMN_2222008	3833	KIFC1	kinesin family member C1	-2.44905	1.6e-08
ILMN_1740170	400916	CHCHD10	coiled-coil-helix-coiled-coil-helix domain containing 10	-2.44773	1.24e-09
ILMN_1657797	9158	FIBP	FGF1 intracellular binding protein	-2.44277	1.33e-09
ILMN_1718972	113655	MFSD3	major facilitator superfamily domain containing 3	-2.44206	1.81e-08
ILMN_1732516	9735	KNTC1	kinetochore associated 1	-2.44129	3.14e-07
ILMN_1815184	259266	ASPM	abnormal spindle microtubule assembly	-2.44043	2.25e-09
ILMN_1762531	2254	FGF9	fibroblast growth factor 9	-2.43729	8.78e-08
ILMN_1784110	5129	CDK18	cyclin dependent kinase 18	-2.43714	8.71e-08
ILMN_1695414	55723	ASF1B	anti-silencing function 1B histone chaperone	-2.43589	1.33e-09
ILMN_2348975	4678	NASP	nuclear autoantigenic sperm protein	-2.43511	2.55e-09
ILMN_1802027	4258	MGST2	microsomal glutathione S-transferase 2	-2.43474	1.4e-09
ILMN_1804150	11112	HIBADH	3-hydroxyisobutyrate dehydrogenase	-2.42823	4.79e-09
ILMN_1653342	64118	DUS1L	dihydrouridine synthase 1 like	-2.4273	7.38e-07
ILMN_1670238	8318	CDC45	cell division cycle 45	-2.41766	9.92e-10
ILMN_1719975	3221	HOXC4	homeobox C4	-2.41328	2.7e-08
ILMN_1669966	374291	NDUFS7	NADH:ubiquinone oxidoreductase core subunit S7	-2.4111	1.7e-08
ILMN_2399036	57190	SEPN1	selenoprotein N	-2.4106	1.93e-07
ILMN_1803036	6894	TARBP1	TAR (HIV-1) RNA binding protein 1	-2.41018	5.08e-09
ILMN_1718734	4302	MLLT6	MLLT6, PHD finger containing	-2.4095	7.98e-10
ILMN_2142117	127018	LYPLAL1	lysophospholipase like 1	-2.40563	6.69e-08
ILMN_1660749	79058	ASPSCR1	ASPSCR1, UBX domain containing tether for SLC2A4	-2.40365	2.93e-09
ILMN_1811823	81857	MED25	mediator complex subunit 25	-2.40149	1.83e-08
ILMN_1733248	340371	NRBP2	nuclear receptor binding protein 2	-2.39995	1e-08
ILMN_1694539	9064	MAP3K6	mitogen-activated protein kinase kinase kinase 6	-2.39891	1.9e-07
ILMN_1789596	2120	ETV6	ETS variant 6	-2.39859	1.04e-07
ILMN_1727055	55010	C12orf48	PARP1 binding protein	-2.39822	6.98e-09
ILMN_2049021	26255	PTTG3	pituitary tumor-transforming 3, pseudogene	-2.39571	1.76e-09
ILMN_1740430	56731	SLC2A4RG	SLC2A4 regulator	-2.3953	5.51e-07
ILMN_1698934	112616	CMTM7	CKLF like MARVEL transmembrane domain containing 7	-2.3948	8.27e-09
ILMN_1767068	4091	SMAD6	SMAD family member 6	-2.39168	2.31e-09
ILMN_1706502	5610	EIF2AK2	eukaryotic translation initiation factor 2 alpha kinase 2	-2.38946	5.04e-08
ILMN_1651776	29109	FHOD1	formin homology 2 domain containing 1	-2.38881	1.16e-06
ILMN_1768637	7137	TNNI3	troponin I3, cardiac type	-2.38674	1.29e-06
ILMN_1814526	120	ADD3	adducin 3	-2.38552	0.0189553
ILMN_1748970	79170	PRR15L	proline rich 15 like	-2.38382	1.9e-07
ILMN_1689329	6319	SCD	stearoyl-CoA desaturase	-2.38256	3.57e-09
ILMN_1709484	641	BLM	Bloom syndrome RecQ like helicase	-2.38209	1.91e-08
ILMN_1756469	2593	GAMT	guanidinoacetate N-methyltransferase	-2.38189	1.95e-08
ILMN_1714523	9843	HEPH	hephaestin	-2.38142	3.01e-09
ILMN_1731064	56997	ADCK3	coenzyme Q8A	-2.38118	4.67e-08
ILMN_2169383	83998	REG4	regenerating family member 4	-2.37941	2.46e-07
ILMN_1659610	27134	TJP3	tight junction protein 3	-2.37873	7.45e-08
ILMN_1792305	24149	ZNF318	zinc finger protein 318	-2.37716	7.57e-08
ILMN_2275803	201255	LRRC45	leucine rich repeat containing 45	-2.37499	6.96e-10
ILMN_1676665	404093	CUEDC1		-2.37392	1.09e-09
ILMN_1808821	29099	COMMD9	COMM domain containing 9	-2.37345	8.13e-08
ILMN_1762426	200895	DHFRL1	dihydrofolate reductase 2	-2.3717	2.01e-08
ILMN_1755974	230	ALDOC	aldolase, fructose-bisphosphate C	-2.36977	6.7e-08
ILMN_1809695	818	CAMK2G	calcium/calmodulin dependent protein kinase II gamma	-2.36785	1.78e-09
ILMN_1700728	200634	KRTCAP3	keratinocyte associated protein 3	-2.36659	2.69e-08
ILMN_1659364	5985	RFC5	replication factor C subunit 5	-2.36589	1.02e-08
ILMN_1696713	23649	POLA2	DNA polymerase alpha 2, accessory subunit	-2.36465	1.8e-08
ILMN_2207328	25941	C18orf10	tubulin polyglutamylase complex subunit 2	-2.36158	8.29e-06
ILMN_1728972	54478	FAM64A	PICALM interacting mitotic regulator	-2.35943	1.84e-07
ILMN_1745079	23321	TRIM2	tripartite motif containing 2	-2.35703	6.65e-09
ILMN_1684628	146198	ZFP90	ZFP90 zinc finger protein	-2.35501	1.78e-08
ILMN_1737089	726	CAPN5	calpain 5	-2.35425	8.68e-09
ILMN_1719661	51734	SEPX1	methionine sulfoxide reductase B1	-2.35392	3.65e-09
ILMN_2179083	84171	LOXL4	lysyl oxidase like 4	-2.34915	3.34e-06
ILMN_1811729	23624	CBLC	Cbl proto-oncogene C	-2.3484	7.85e-08
ILMN_1712389	113540	CMTM1		-2.34124	4.19e-07
ILMN_1768505	3597	IL13RA1	interleukin 13 receptor subunit alpha 1	-2.3406	1.68e-08
ILMN_1724407	10460	TACC3	transforming acidic coiled-coil containing protein 3	-2.33502	2.8e-08
ILMN_2353202	5754	PTK7	protein tyrosine kinase 7 (inactive)	-2.33424	8.66e-07
ILMN_1678671	54800	KLHL24	kelch like family member 24	-2.33217	6.56e-07
ILMN_1745077	8190	MIA-RAB4B		-2.33071	2.66e-07
ILMN_1814657	7023	TFAP4	transcription factor AP-4	-2.32916	1.65e-06
ILMN_1674874	10227	MFSD10	major facilitator superfamily domain containing 10	-2.32856	8.46e-10
ILMN_1736751	112936	VPS26B	VPS26, retromer complex component B	-2.32681	2.13e-06
ILMN_3294365	3149	HMGB3	high mobility group box 3	-2.32588	8.19e-09
ILMN_1807981	59307	SIGIRR	single Ig and TIR domain containing	-2.32413	4.49e-09
ILMN_1751444	64151	NCAPG	non-SMC condensin I complex subunit G	-2.32265	3.16e-09
ILMN_1810275	9056	SLC7A7	solute carrier family 7 member 7	-2.32113	2.29e-08
ILMN_1803367	2122	MECOM	MDS1 and EVI1 complex locus	-2.3209	1.6e-08
ILMN_2081988	10314	LANCL1	LanC like 1	-2.316	1.96e-07
ILMN_1664861	3397	ID1	inhibitor of DNA binding 1, HLH protein	-2.31412	6.55e-06
ILMN_1814281	57405	SPC25	SPC25, NDC80 kinetochore complex component	-2.31372	1.32e-06
ILMN_1679134	54780	NSMCE4A	NSE4 homolog A, SMC5-SMC6 complex component	-2.31127	1.79e-09
ILMN_1735680	55754	TMEM30A	transmembrane protein 30A	-2.31032	1.74e-05
ILMN_2225735	51185	CRBN	cereblon	-2.30536	9.25e-08
ILMN_1692790	23421	ITGB3BP	integrin subunit beta 3 binding protein	-2.29957	1.19e-07
ILMN_2219712	3148	HMGB2	high mobility group box 2	-2.29881	2.8e-08
ILMN_1779171	9905	SGSM2	small G protein signaling modulator 2	-2.29766	1.15e-08
ILMN_2212714	55116	TMEM39B	transmembrane protein 39B	-2.28745	3.33e-05
ILMN_1694466	207063	DHRSX	zinc finger BED-type containing 1	-2.28619	5.47e-09
ILMN_3240226	155060	LOC155060	AI894139 pseudogene	-2.286	5.18e-08
ILMN_1728887	10298	PAK4	p21 (RAC1) activated kinase 4	-2.28346	1.3e-08
ILMN_2099301	25777	SUN2	Sad1 and UNC84 domain containing 2	-2.28313	2.03e-09
ILMN_1730084	1312	COMT	catechol-O-methyltransferase	-2.28313	3.83e-10
ILMN_1695311	3108	HLA-DMA	major histocompatibility complex, class II, DM alpha	-2.28136	4.26e-07
ILMN_1788166	7272	TTK	TTK protein kinase	-2.27471	4.76e-08
ILMN_1725642	6612	SUMO3	small ubiquitin-like modifier 3	-2.27388	1.42e-08
ILMN_1671116	152002	C3orf21	xyloside xylosyltransferase 1	-2.27361	1.84e-07
ILMN_1692464	55020	TTC38	tetratricopeptide repeat domain 38	-2.27322	1.2e-07
ILMN_1749636	79962	DNAJC22	DnaJ heat shock protein family (Hsp40) member C22	-2.27305	7.41e-09
ILMN_1784655	116238	TLCD1	TLC domain containing 1	-2.27272	6.32e-07
ILMN_1786197	7025	NR2F1	nuclear receptor subfamily 2 group F member 1	-2.27086	1.08e-06
ILMN_1660629	23218	NBEAL2	neurobeachin like 2	-2.26998	9.71e-08
ILMN_1712487	1939	EIF2D	eukaryotic translation initiation factor 2D	-2.26964	1.21e-07
ILMN_1677684	118663	BTBD16	BTB domain containing 16	-2.26895	8.25e-09
ILMN_1705686	4900	NRGN	neurogranin	-2.26876	4.47e-07
ILMN_1785252	65010	SLC26A6	solute carrier family 26 member 6	-2.26747	7.45e-06
ILMN_1662038	9215	LARGE	LARGE xylosyl- and glucuronyltransferase 1	-2.26652	3.17e-07
ILMN_1791147	83719	YPEL3	yippee like 3	-2.26631	4.26e-08
ILMN_2300970	2109	ETFB	electron transfer flavoprotein beta subunit	-2.26603	1.36e-09
ILMN_1773620	6601	SMARCC2	SWI/SNF related, matrix associated, actin dependent regulator of chromatin subfamily c member 2	-2.2614	2.71e-08
ILMN_1787691	163732	CITED4	Cbp/p300 interacting transactivator with Glu/Asp rich carboxy-terminal domain 4	-2.26127	4.01e-08
ILMN_3251526	8975	USP13	ubiquitin specific peptidase 13	-2.25853	3.73e-07
ILMN_2144401	89944	GLB1L2	galactosidase beta 1 like 2	-2.25469	1.46e-07
ILMN_1671911	9112	MTA1	metastasis associated 1	-2.25419	4.53e-08
ILMN_2173294	55258	THNSL2	threonine synthase like 2	-2.25235	6.5e-08
ILMN_1813671	6576	SLC25A1	solute carrier family 25 member 1	-2.25123	5.48e-09
ILMN_1785635	8019	BRD3	bromodomain containing 3	-2.25066	1.57e-06
ILMN_1855430	199800	C19orf76	adrenomedullin 5 (putative)	-2.24938	6.88e-06
ILMN_1760667	84265	POLR3GL	RNA polymerase III subunit G like	-2.24919	1.75e-07
ILMN_2354515	25915	NDUFAF3	NADH:ubiquinone oxidoreductase complex assembly factor 3	-2.24842	2.78e-08
ILMN_1677098	388403	YPEL2	yippee like 2	-2.24752	9.6e-09
ILMN_1748685	11074	TRIM31	tripartite motif containing 31	-2.24613	0.000754567
ILMN_1675130	4782	NFIC	nuclear factor I C	-2.24408	2.63e-05
ILMN_2374352	79007	DBNDD1	dysbindin domain containing 1	-2.24365	1.48e-06
ILMN_1709233	2153	F5	coagulation factor V	-2.24125	7.44e-07
ILMN_1694877	839	CASP6	caspase 6	-2.23624	4.97e-07
ILMN_1663538	171425	CLYBL	citrate lyase beta like	-2.23553	4.25e-08
ILMN_1808071	9928	KIF14	kinesin family member 14	-2.2347	5.43e-07
ILMN_2106902	1112	FOXN3	forkhead box N3	-2.23418	8.4e-09
ILMN_1703284	84501	SPIRE2	spire type actin nucleation factor 2	-2.23281	1.38e-07
ILMN_1800602	25801	GCA	grancalcin	-2.22674	3.4e-09
ILMN_2059689	113452	TMEM54	transmembrane protein 54	-2.22544	2.31e-09
ILMN_2185845	84446	BRSK1	BR serine/threonine kinase 1	-2.2254	2.61e-09
ILMN_1730940	116138	KLHDC3	kelch domain containing 3	-2.22511	2.65e-09
ILMN_1784785	64708	COPS7B	COP9 signalosome subunit 7B	-2.22464	7.72e-08
ILMN_1715647	57216	VANGL2	VANGL planar cell polarity protein 2	-2.21852	3.33e-08
ILMN_1671843	84722	PSRC1	proline and serine rich coiled-coil 1	-2.21798	1.07e-07
ILMN_2098743	55856	ACOT13	acyl-CoA thioesterase 13	-2.21603	1.79e-09
ILMN_1673673	55872	PBK	PDZ binding kinase	-2.21517	1.18e-07
ILMN_1663160	26152	ZNF337	zinc finger protein 337	-2.2145	2.43e-07
ILMN_2142979	58155	PTBP2	polypyrimidine tract binding protein 2	-2.21417	2.24e-06
ILMN_1730998	7105	TSPAN6	tetraspanin 6	-2.21339	2.56e-06
ILMN_1806733	80781	COL18A1	collagen type XVIII alpha 1 chain	-2.21249	7.86e-07
ILMN_2089977	360132	FKBP9L	FK506 binding protein 9 pseudogene 1	-2.21031	1.23e-07
ILMN_2128428	1601	DAB2	DAB2, clathrin adaptor protein	-2.2091	2.03e-06
ILMN_2096654	54939	COMMD4	COMM domain containing 4	-2.20632	2.17e-09
ILMN_1810055	83986	ITFG3	family with sequence similarity 234 member A	-2.20402	2.73e-08
ILMN_1684210	57185	NIPAL3	NIPA like domain containing 3	-2.2036	3.22e-09
ILMN_1782403	55771	PRR11	proline rich 11	-2.20354	7.52e-08
ILMN_2202915	55711	FAR2	fatty acyl-CoA reductase 2	-2.20346	1.84e-08
ILMN_1795822	115752	DIS3L	DIS3 like exosome 3'-5' exoribonuclease	-2.20159	1.79e-08
ILMN_3244457	254102	EHBP1L1	EH domain binding protein 1 like 1	-2.2015	3.46e-07
ILMN_3249807	348235	SKA2	spindle and kinetochore associated complex subunit 2	-2.19911	6.91e-05
ILMN_1742379	55764	IFT122	intraflagellar transport 122	-2.19555	3.6e-09
ILMN_1724897	60686	C14orf93	chromosome 14 open reading frame 93	-2.19294	9.43e-07
ILMN_1767337	94097	SFXN5	sideroflexin 5	-2.18869	1.3e-07
ILMN_1755862	5198	PFAS	phosphoribosylformylglycinamidine synthase	-2.18802	3.78e-07
ILMN_2160005	4926	NUMA1	nuclear mitotic apparatus protein 1	-2.18721	6.83e-09
ILMN_1693340	5881	RAC3	Rac family small GTPase 3	-2.18592	3.84e-07
ILMN_3242586	58480	RHOU	ras homolog family member U	-2.18508	1.18e-06
ILMN_1654563	1947	EFNB1	ephrin B1	-2.1845	2.16e-08
ILMN_1803838	84518	CNFN	cornifelin	-2.18398	2.18e-06
ILMN_1664511	10403	NDC80	NDC80, kinetochore complex component	-2.18374	9.8e-07
ILMN_3240389	1371	CPOX	coproporphyrinogen oxidase	-2.18189	1.37e-06
ILMN_1710000	92960	PEX11G	peroxisomal biogenesis factor 11 gamma	-2.18023	2.55e-08
ILMN_1762561	8399	PLA2G10	phospholipase A2 group X	-2.18	2.39e-08
ILMN_1673991	471	ATIC	5-aminoimidazole-4-carboxamide ribonucleotide formyltransferase/IMP cyclohydrolase	-2.17935	3.65e-09
ILMN_3238058	151162	LOC151162		-2.1793	4.2e-06
ILMN_1664434	6929	TCF3	transcription factor 3	-2.17911	4.41e-09
ILMN_1728498	57060	PCBP4	poly(rC) binding protein 4	-2.17902	2.05e-07
ILMN_1771003	54930	HAUS4	HAUS augmin like complex subunit 4	-2.17899	2.49e-06
ILMN_1684158	84706	GPT2	glutamic--pyruvic transaminase 2	-2.17572	7.06e-10
ILMN_1777190	1675	CFD	complement factor D	-2.17467	3.4e-05
ILMN_1803429	960	CD44	CD44 molecule (Indian blood group)	-2.17404	1.78e-09
ILMN_1661750	7429	VIL1	villin 1	-2.17229	2.07e-07
ILMN_1680738	9315	C5orf13	neuronal regeneration related protein	-2.17159	9.18e-07
ILMN_2258774	84545	MRPL43	mitochondrial ribosomal protein L43	-2.17011	1.99e-07
ILMN_1709044	60436	TGIF2	TGFB induced factor homeobox 2	-2.16853	2.2e-08
ILMN_1686871	142	PARP1	poly(ADP-ribose) polymerase 1	-2.16576	2.77e-09
ILMN_2101375	84318	CCDC77	coiled-coil domain containing 77	-2.16511	6.6e-08
ILMN_1676191	55157	DARS2	aspartyl-tRNA synthetase 2, mitochondrial	-2.16058	6.51e-08
ILMN_1738347	6051	RNPEP	arginyl aminopeptidase	-2.15885	1.24e-09
ILMN_1753712	8677	STX10	syntaxin 10	-2.15739	1.23e-07
ILMN_1711030	26873	OPLAH	5-oxoprolinase, ATP-hydrolysing	-2.15719	2.9e-08
ILMN_1676955	7297	TYK2	tyrosine kinase 2	-2.15346	1.65e-08
ILMN_1756784	23413	NCS1	neuronal calcium sensor 1	-2.15201	6.8e-07
ILMN_1744604	1535	CYBA	cytochrome b-245 alpha chain	-2.15085	9.49e-10
ILMN_3246401	83543	AIF1L	allograft inflammatory factor 1 like	-2.14811	2.31e-05
ILMN_1658498	126969	SLC44A3	solute carrier family 44 member 3	-2.146	1.99e-08
ILMN_1798212	3996	LLGL1	LLGL1, scribble cell polarity complex component	-2.14495	1.06e-08
ILMN_1725260	995	CDC25C	cell division cycle 25C	-2.14483	6.97e-07
ILMN_1778836	6432	SRSF7	serine and arginine rich splicing factor 7	-2.14288	1.09e-08
ILMN_1679438	79682	MLF1IP	centromere protein U	-2.14205	6.41e-07
ILMN_1771411	29929	ALG6	ALG6, alpha-1,3-glucosyltransferase	-2.14095	9.55e-08
ILMN_1702817	146712	B3GNTL1	UDP-GlcNAc:betaGal beta-1,3-N-acetylglucosaminyltransferase like 1	-2.13966	6.69e-08
ILMN_1714433	65108	MARCKSL1	MARCKS like 1	-2.1392	6.56e-09
ILMN_1726720	51203	NUSAP1	nucleolar and spindle associated protein 1	-2.13836	3.24e-05
ILMN_1653278	200958	MUC20	mucin 20, cell surface associated	-2.1372	3.95e-08
ILMN_1802380	473	RERE	arginine-glutamic acid dipeptide repeats	-2.13612	1.39e-06
ILMN_2209163	84181	CHD6	chromodomain helicase DNA binding protein 6	-2.1358	8.43e-07
ILMN_2405628	116447	TOP1MT	DNA topoisomerase I mitochondrial	-2.13376	6.37e-08
ILMN_1829845				-2.13295	8.39e-06
ILMN_1773395	5959	BLOC1S1-RDH5		-2.12912	3.6e-08
ILMN_1678781	115703	ARHGAP33	Rho GTPase activating protein 33	-2.12893	6.73e-08
ILMN_3235709	6928	HNF1B	HNF1 homeobox B	-2.12752	7.57e-08
ILMN_1749403	340348	TSPAN33	tetraspanin 33	-2.12323	1.47e-07
ILMN_1760201	1786	DNMT1	DNA methyltransferase 1	-2.12285	1.07e-08
ILMN_1718646	4324	MMP15	matrix metallopeptidase 15	-2.12234	1.11e-07
ILMN_1704537	26227	PHGDH	phosphoglycerate dehydrogenase	-2.12194	5.77e-09
ILMN_1721046	5763	PTMS	parathymosin	-2.12181	8.07e-09
ILMN_2371700	55559	HAUS7	HAUS augmin like complex subunit 7	-2.12073	2.06e-08
ILMN_1732885	84464	SLX4	SLX4 structure-specific endonuclease subunit	-2.1196	4.3e-05
ILMN_1662470	219738	C10orf35	family with sequence similarity 241 member B	-2.11832	5.95e-08
ILMN_1846306		BC034319		-2.11796	4.09e-07
ILMN_1725750		BM551183		-2.11709	2.73e-08
ILMN_1805064		SCARNA9	small Cajal body-specific RNA 9	-2.11576	6e-06
ILMN_1707077	6272	SORT1	sortilin 1	-2.11506	1.77e-08
ILMN_2224103	9061	PAPSS1	3'-phosphoadenosine 5'-phosphosulfate synthase 1	-2.11369	2.79e-06
ILMN_1752199	64077	LHPP	phospholysine phosphohistidine inorganic pyrophosphate phosphatase	-2.11295	1.1e-07
ILMN_1808566	79847	TMEM180	major facilitator superfamily domain containing 13A	-2.11261	6.92e-08
ILMN_1715569	51019	CCDC53	WASH complex subunit 3	-2.11045	8.1e-08
ILMN_1684497	84795	PYROXD2	pyridine nucleotide-disulphide oxidoreductase domain 2	-2.11041	2.96e-08
ILMN_2263144	79064	TMEM223	transmembrane protein 223	-2.10859	3.96e-07
ILMN_1724009	79918	SETD6	SET domain containing 6	-2.10773	7.95e-08
ILMN_1737298	4144	MAT2A	methionine adenosyltransferase 2A	-2.10697	5.17e-09
ILMN_2098616	389289	C5orf39	annexin A2 receptor	-2.10558	2.06e-08
ILMN_1694268	55502	HES6	hes family bHLH transcription factor 6	-2.10483	4.45e-08
ILMN_2333766	9677	PPIP5K1	diphosphoinositol pentakisphosphate kinase 1	-2.10375	1.69e-07
ILMN_1774336	5427	POLE2	DNA polymerase epsilon 2, accessory subunit	-2.10318	4.79e-07
ILMN_1804332	56834	GPR137	G protein-coupled receptor 137	-2.10284	5.17e-09
ILMN_1802557	50865	HEBP1	heme binding protein 1	-2.10149	3.33e-08
ILMN_1696585	55612	FERMT1	fermitin family member 1	-2.10133	1.32e-07
ILMN_1802190	2302	FOXJ1	forkhead box J1	-2.10057	7.04e-07
ILMN_2089073	10079	ATP9A	ATPase phospholipid transporting 9A (putative)	-2.10043	4.96e-09
ILMN_1776674	29901	SAC3D1	SAC3 domain containing 1	-2.09896	1.76e-08
ILMN_1753063	56992	KIF15	kinesin family member 15	-2.09846	1.14e-07
ILMN_3236756	80221	ACSF2	acyl-CoA synthetase family member 2	-2.0981	2.96e-06
ILMN_1708337	124056	NOXO1	NADPH oxidase organizer 1	-2.09729	3.83e-07
ILMN_1654516	83862	TMEM120A	transmembrane protein 120A	-2.09487	2.24e-06
ILMN_1659029	414918	FAM116B	DENN domain containing 6B	-2.09439	1.67e-07
ILMN_1740737	28960	DCPS	decapping enzyme, scavenger	-2.09304	9.45e-06
ILMN_1814074	5256	PHKA2	phosphorylase kinase regulatory subunit alpha 2	-2.09229	9.32e-06
ILMN_1676248	57715	SEMA4G	semaphorin 4G	-2.09217	9.54e-09
ILMN_1744795	6907	TBL1X	transducin beta like 1 X-linked	-2.0918	1.1e-08
ILMN_1771593	6240	RRM1	ribonucleotide reductase catalytic subunit M1	-2.0897	2.17e-09
ILMN_2064606	23102	TBC1D2B	TBC1 domain family member 2B	-2.08914	3.67e-07
ILMN_1780236	5372	PMM1	phosphomannomutase 1	-2.08852	1.8e-08
ILMN_1852022	729359	PLIN4	perilipin 4	-2.08835	2.75e-08
ILMN_2159859	145748	LYSMD4	LysM domain containing 4	-2.08834	6.84e-08
ILMN_1742705	201266	SLC39A11	solute carrier family 39 member 11	-2.0865	5.26e-09
ILMN_1660635	51110	LACTB2	lactamase beta 2	-2.08647	1.12e-08
ILMN_1714730	11065	UBE2C	ubiquitin conjugating enzyme E2 C	-2.08302	1.71e-07
ILMN_1689119	85451	UNK	unkempt family zinc finger	-2.08085	1.97e-09
ILMN_2371825	178	AGL	amylo-alpha-1, 6-glucosidase, 4-alpha-glucanotransferase	-2.07975	6.73e-08
ILMN_1732537	54919	HEATR2	dynein axonemal assembly factor 5	-2.07693	3.87e-09
ILMN_1797184	29941	PKN3	protein kinase N3	-2.0769	9.85e-07
ILMN_2296843	2639	GCDH	glutaryl-CoA dehydrogenase	-2.07662	7.49e-07
ILMN_1711270	10147	SUGP2	SURP and G-patch domain containing 2	-2.07554	3.13e-08
ILMN_1773885	55929	DMAP1	DNA methyltransferase 1 associated protein 1	-2.06952	4.21e-07
ILMN_1716382	387882	C12orf75	chromosome 12 open reading frame 75	-2.06908	7.81e-09
ILMN_1739813	3373	HYAL1	hyaluronoglucosaminidase 1	-2.06825	1.61e-08
ILMN_2224143	4172	MCM3	minichromosome maintenance complex component 3	-2.0671	1.09e-05
ILMN_1799535	2705	GJB1	gap junction protein beta 1	-2.06706	6.08e-07
ILMN_1793201	84264	HAGHL	hydroxyacylglutathione hydrolase like	-2.0627	2.39e-06
ILMN_1776577	79075	DSCC1	DNA replication and sister chromatid cohesion 1	-2.06091	2.59e-07
ILMN_1701386	55437	STRADB	STE20-related kinase adaptor beta	-2.05992	8.19e-07
ILMN_1700337	10024	TROAP	trophinin associated protein	-2.05962	1.14e-07
ILMN_1704091	8694	DGAT1	diacylglycerol O-acyltransferase 1	-2.05932	9.2e-09
ILMN_1791912	51092	SIDT2	SID1 transmembrane family member 2	-2.05762	5.42e-09
ILMN_1736015	79960	PHF17	jade family PHD finger 1	-2.05638	2.66e-07
ILMN_1716678	10577	NPC2	NPC intracellular cholesterol transporter 2	-2.05551	5.8e-09
ILMN_1741459	8558	CDK10	cyclin dependent kinase 10	-2.05432	0.000182641
ILMN_2042771	9232	PTTG1	pituitary tumor-transforming 1	-2.05116	1.8e-07
ILMN_1679401	54795	TRPM4	transient receptor potential cation channel subfamily M member 4	-2.04952	3.42e-07
ILMN_1715674	3705	ITPK1	inositol-tetrakisphosphate 1-kinase	-2.048	1.29e-06
ILMN_2172969	29091	STXBP6	syntaxin binding protein 6	-2.04766	1.47e-07
ILMN_1726809	79365	BHLHE41	basic helix-loop-helix family member e41	-2.04747	8.77e-08
ILMN_2323366	6391	SDHC	succinate dehydrogenase complex subunit C	-2.04653	1.93e-07
ILMN_1677043	8574	AKR7A2	aldo-keto reductase family 7 member A2	-2.04609	2.93e-08
ILMN_1751227	401321	LOC401321	long intergenic non-protein coding RNA 997	-2.04515	4.35e-06
ILMN_1773119	899	CCNF	cyclin F	-2.04324	1.06e-08
ILMN_1738263	128869	PIGU	phosphatidylinositol glycan anchor biosynthesis class U	-2.0401	6.66e-08
ILMN_1683059	23408	SIRT5	sirtuin 5	-2.03937	1.34e-05
ILMN_1762529	84561	SLC12A8	solute carrier family 12 member 8	-2.0388	3.56e-07
ILMN_1705849	6697	SPR	sepiapterin reductase	-2.03854	2.53e-08
ILMN_2305544	1622	DBI	diazepam binding inhibitor, acyl-CoA binding protein	-2.03837	6.5e-06
ILMN_1712257	28227	PPP2R3B	protein phosphatase 2 regulatory subunit B''beta	-2.03818	9.54e-09
ILMN_3238006	5383	PMS2L5		-2.03781	1.02e-07
ILMN_1698243	112770	C1orf85	glycosylated lysosomal membrane protein	-2.03778	2.21e-08
ILMN_1804737	55225	RAVER2	ribonucleoprotein, PTB binding 2	-2.03736	3.5e-07
ILMN_1673798	5498	PPOX	protoporphyrinogen oxidase	-2.03586	2.18e-06
ILMN_1726666	2878	GPX3	glutathione peroxidase 3	-2.03475	3.99e-08
ILMN_2227533	84836	ABHD14B	abhydrolase domain containing 14B	-2.03427	3.35e-06
ILMN_1847308	23201	FAM168A		-2.03412	4e-07
ILMN_1693259	10015	PDCD6IP	programmed cell death 6 interacting protein	-2.03322	1.02e-07
ILMN_1795429	7414	VCL	vinculin	-2.03304	7.89e-09
ILMN_1794951	283375	SLC39A5	solute carrier family 39 member 5	-2.03271	1.52e-07
ILMN_1803745	6821	SUOX	sulfite oxidase	-2.03111	6.92e-07
ILMN_2388142	83692	CD99L2	CD99 molecule like 2	-2.02758	2.23e-07
ILMN_1743770	9016	SLC25A14	solute carrier family 25 member 14	-2.02706	1.34e-07
ILMN_3300663	728661	SLC35E2B		-2.02578	7.63e-08
ILMN_1770084	6867	TACC1	transforming acidic coiled-coil containing protein 1	-2.02546	2.01e-08
ILMN_1741727	25797	QPCT	glutaminyl-peptide cyclotransferase	-2.02305	3.02e-07
ILMN_1693650	2242	FES	FES proto-oncogene, tyrosine kinase	-2.02228	1.98e-07
ILMN_1692223	3934	LCN2	lipocalin 2	-2.02107	1.69e-07
ILMN_1778173	50808	AK3	adenylate kinase 3	-2.02007	2.1e-08
ILMN_1801845	10126	DNAL4	dynein axonemal light chain 4	-2.01739	1.55e-06
ILMN_2234970	29985	SLC39A3	solute carrier family 39 member 3	-2.01717	6.72e-08
ILMN_1786125	890	CCNA2	cyclin A2	-2.01716	1.18e-08
ILMN_1769433	10788	IQGAP2	IQ motif containing GTPase activating protein 2	-2.01702	3.51e-07
ILMN_1769810	10550	ARL6IP5	ADP ribosylation factor like GTPase 6 interacting protein 5	-2.01453	8.76e-09
ILMN_1764230	84572	GNPTG	N-acetylglucosamine-1-phosphate transferase gamma subunit	-2.01414	3.12e-08
ILMN_1767848	55251	PCMTD2	protein-L-isoaspartate (D-aspartate) O-methyltransferase domain containing 2	-2.01385	9.85e-07
ILMN_2055760	80856	KIAA1715	lunapark, ER junction formation factor	-2.01322	1.94e-06
ILMN_1709114	10454	TAB1	TGF-beta activated kinase 1 (MAP3K7) binding protein 1	-2.01127	4.76e-07
ILMN_3238751	5382	hPMS6	PMS1 homolog 2, mismatch repair system component pseudogene 4	-2.0094	9.86e-09
ILMN_1718285	3224	HOXC8	homeobox C8	-2.00913	5.92e-08
ILMN_1892859	9480	ONECUT2	one cut homeobox 2	-2.00879	1.37e-05
ILMN_1770290	1265	CNN2	calponin 2	-2.00492	2.01e-08
ILMN_1733042	8537	BCAS1	breast carcinoma amplified sequence 1	-2.00382	3.58e-07
ILMN_2211065	641649	TMEM91	transmembrane protein 91	-2.0036	2.96e-05
ILMN_1727281	10629	TAF6L	TATA-box binding protein associated factor 6 like	-2.0029	1.13e-07
ILMN_1658437	119559	SFXN4	sideroflexin 4	-2.00224	2.75e-08
ILMN_2162972	4069	LYZ	lysozyme	-2.00189	1.48e-06
ILMN_3246214	11041	B3GNT1	beta-1,4-glucuronyltransferase 1	-1.99948	3.8e-07
ILMN_1787843	84263	HSDL2	hydroxysteroid dehydrogenase like 2	-1.99946	6.41e-07
ILMN_2047112	25911	DPCD	deleted in primary ciliary dyskinesia homolog (mouse)	-1.9988	3.86e-07
ILMN_1765684	125988	C19orf70	chromosome 19 open reading frame 70	-1.99817	6.07e-09
ILMN_1775224	4846	NOS3	nitric oxide synthase 3	-1.99769	8.14e-07
ILMN_1803018	90990	KIFC2	kinesin family member C2	-1.9972	2.93e-08
ILMN_2413816	2888	GRB14	growth factor receptor bound protein 14	-1.99617	4.06e-08
ILMN_1729051	2956	MSH6	mutS homolog 6	-1.99597	5.04e-08
ILMN_1724437	23464	GCAT	glycine C-acetyltransferase	-1.99313	3.63e-07
ILMN_1745034	4891	SLC11A2	solute carrier family 11 member 2	-1.99149	8.54e-08
ILMN_1801664	51728	POLR3K	RNA polymerase III subunit K	-1.99131	1.77e-05
ILMN_1676302	64773	FAM113A	PC-esterase domain containing 1A	-1.98664	4.57e-07
ILMN_1794968	123355	LRRC28	leucine rich repeat containing 28	-1.98558	7.12e-07
ILMN_1758827	84816	RTN4IP1	reticulon 4 interacting protein 1	-1.98544	2.77e-07
ILMN_1695110	587	BCAT2	branched chain amino acid transaminase 2	-1.9851	4.7e-07
ILMN_1693538	27148	STK36	serine/threonine kinase 36	-1.98484	1.49e-08
ILMN_2381064	7163	TPD52	tumor protein D52	-1.98348	2e-07
ILMN_2252309	29952	DPP7	dipeptidyl peptidase 7	-1.98298	7.17e-05
ILMN_1751228	55321	C20orf46	transmembrane protein 74B	-1.98273	6.64e-08
ILMN_1671489	5091	PC	pyruvate carboxylase	-1.98266	9.45e-06
ILMN_1714861	968	CD68	CD68 molecule	-1.98025	1.46e-07
ILMN_3176090	55920	RCC2	regulator of chromosome condensation 2	-1.97858	1.71e-08
ILMN_2060115	6653	SORL1	sortilin related receptor 1	-1.97744	5.28e-07
ILMN_1663866	7045	TGFBI	transforming growth factor beta induced	-1.97677	8.69e-07
ILMN_1757106	10299	MARCH6	membrane associated ring-CH-type finger 6	-1.97628	1.29e-07
ILMN_1758613	51195	RAPGEFL1	Rap guanine nucleotide exchange factor like 1	-1.97541	4.86e-06
ILMN_2311089	672	BRCA1	BRCA1, DNA repair associated	-1.97518	4.36e-06
ILMN_1702265	84064	HDHD2	haloacid dehalogenase like hydrolase domain containing 2	-1.97466	2.69e-08
ILMN_1753830	2118	ETV4	ETS variant 4	-1.97434	1.52e-05
ILMN_1708110	55314	TMEM144	transmembrane protein 144	-1.97194	1.55e-07
ILMN_2195914	8836	GGH	gamma-glutamyl hydrolase	-1.97133	2.87e-08
ILMN_1743677	3192	HNRNPU	heterogeneous nuclear ribonucleoprotein U	-1.97131	4.98e-06
ILMN_1728180	51747	LUC7L3	LUC7 like 3 pre-mRNA splicing factor	-1.97065	1.54e-06
ILMN_2336728	1741	DLG3	discs large MAGUK scaffold protein 3	-1.96898	1.69e-06
ILMN_1728199	5426	POLE	DNA polymerase epsilon, catalytic subunit	-1.96826	3.63e-08
ILMN_1742145	9700	ESPL1	extra spindle pole bodies like 1, separase	-1.96793	3.74e-07
ILMN_1762899	1958	EGR1	early growth response 1	-1.96738	1.9e-08
ILMN_1687440	28996	HIPK2	homeodomain interacting protein kinase 2	-1.9673	1.89e-06
ILMN_1666305	1033	CDKN3	cyclin dependent kinase inhibitor 3	-1.96604	2.05e-08
ILMN_1697363	54976	C20orf27	chromosome 20 open reading frame 27	-1.96603	6.67e-08
ILMN_1807003	311	ANXA11	annexin A11	-1.96597	9.01e-06
ILMN_1761010	5096	PCCB	propionyl-CoA carboxylase beta subunit	-1.96178	8.92e-09
ILMN_1711368	83696	TRAPPC9	trafficking protein particle complex 9	-1.96132	2.56e-07
ILMN_1717674	5184	PEPD	peptidase D	-1.96014	7.99e-08
ILMN_3297455	729082	LOC729082	OIP5 antisense RNA 1	-1.95761	1.67e-08
ILMN_1680134	10498	CARM1	coactivator associated arginine methyltransferase 1	-1.95753	3.14e-08
ILMN_2094313	29800	ZDHHC1	zinc finger DHHC-type containing 1	-1.9553	1.9e-07
ILMN_1855746		AF070595		-1.95526	2.29e-05
ILMN_1749838	7593	MZF1	myeloid zinc finger 1	-1.95508	3.92e-08
ILMN_1810922	5116	PCNT	pericentrin	-1.95479	1.28e-08
ILMN_2056975	3251	HPRT1	hypoxanthine phosphoribosyltransferase 1	-1.95354	2.09e-07
ILMN_1791375	375593	STAG3L2		-1.95206	7.28e-06
ILMN_2352097	9289	GPR56	adhesion G protein-coupled receptor G1	-1.95188	7.01e-08
ILMN_1667711	11145	PLA2G16	phospholipase A2 group XVI	-1.95085	1.24e-07
ILMN_1747577	210	ALAD	aminolevulinate dehydratase	-1.94943	9.05e-08
ILMN_1759084	55656	INTS8	integrator complex subunit 8	-1.94811	8.76e-08
ILMN_2148796	84057	MND1	meiotic nuclear divisions 1	-1.94498	5.67e-05
ILMN_1736901	254887	ZDHHC23	zinc finger DHHC-type containing 23	-1.94425	7.63e-08
ILMN_1804642	23583	SMUG1	single-strand-selective monofunctional uracil-DNA glycosylase 1	-1.9442	4.69e-09
ILMN_3188110	55049	C19orf60	required for excision 1-B domain containing	-1.94375	4.38e-06
ILMN_1802458	57085	AGTRAP	angiotensin II receptor associated protein	-1.94286	1.6e-06
ILMN_1811636	55081	IFT57	intraflagellar transport 57	-1.94184	8.64e-07
ILMN_1789123	10733	PLK4	polo like kinase 4	-1.94156	1.34e-06
ILMN_1789244	30812	SOX8	SRY-box 8	-1.94101	5.45e-08
ILMN_1763390	3670	ISL1	ISL LIM homeobox 1	-1.93934	2.38e-08
ILMN_1700831	11001	SLC27A2	solute carrier family 27 member 2	-1.93832	4.52e-07
ILMN_3226181	283927	NUDT7	nudix hydrolase 7	-1.93751	3.46e-07
ILMN_2202948	699	BUB1	BUB1 mitotic checkpoint serine/threonine kinase	-1.93691	3.87e-08
ILMN_2230035	583	BBS2	Bardet-Biedl syndrome 2	-1.93584	4.58e-07
ILMN_1784283	10083	USH1C	USH1 protein network component harmonin	-1.93493	8.54e-08
ILMN_1808792	84964	ALKBH6	alkB homolog 6	-1.93487	3.13e-07
ILMN_1773780	65990	FAM173A	family with sequence similarity 173 member A	-1.93472	4.32e-08
ILMN_1771957	11253	MAN1B1	mannosidase alpha class 1B member 1	-1.93439	5.63e-08
ILMN_2055634	9220	TIAF1	TGFB1-induced anti-apoptotic factor 1	-1.93418	1.87e-08
ILMN_1669114	65266	WNK4	WNK lysine deficient protein kinase 4	-1.93329	6.79e-06
ILMN_1712944	166	AES	amino-terminal enhancer of split	-1.93289	0.000682298
ILMN_1742330	5364	PLXNB1	plexin B1	-1.92601	3.8e-08
ILMN_1794829	112609	MRAP2	melanocortin 2 receptor accessory protein 2	-1.92583	1.15e-07
ILMN_2198239	3081	HGD	homogentisate 1,2-dioxygenase	-1.92404	2.69e-08
ILMN_1810228	8458	TTF2	transcription termination factor 2	-1.9236	3.65e-08
ILMN_1686968	149076	ZNF362	zinc finger protein 362	-1.92318	1.68e-06
ILMN_2391419	23224	SYNE2	spectrin repeat containing nuclear envelope protein 2	-1.92238	5.74e-08
ILMN_1697703	84842	HPDL	4-hydroxyphenylpyruvate dioxygenase like	-1.9217	1.08e-07
ILMN_1790317	25837	RAB26	RAB26, member RAS oncogene family	-1.92093	5.32e-07
ILMN_3303612	80336	PABPC1L	poly(A) binding protein cytoplasmic 1 like	-1.91997	6.27e-07
ILMN_1762764	83699	SH3BGRL2	SH3 domain binding glutamate rich protein like 2	-1.91922	4.39e-07
ILMN_1799887	1510	CTSE	cathepsin E	-1.91562	0.000157329
ILMN_1681503	4171	MCM2	minichromosome maintenance complex component 2	-1.91528	2.99e-07
ILMN_1760647	3200	HOXA3	homeobox A3	-1.91269	2.65e-07
ILMN_1765222	79587	CARS2	cysteinyl-tRNA synthetase 2, mitochondrial	-1.91262	1.13e-06
ILMN_1745256	51523	CXXC5		-1.91083	1.91e-07
ILMN_1684873	414	ARSD	arylsulfatase D	-1.91071	1.02e-07
ILMN_1741180	284004	HEXDC	hexosaminidase D	-1.90976	2.68e-05
ILMN_1743340	113189	CHST14	carbohydrate sulfotransferase 14	-1.90956	3.45e-07
ILMN_1748827	388564	LOC388564	transmembrane protein 238	-1.90573	2.26e-08
ILMN_1708672	39	ACAT2	acetyl-CoA acetyltransferase 2	-1.90501	2.59e-07
ILMN_1656691	26272	FBXO4	F-box protein 4	-1.90462	1.37e-07
ILMN_1810836	8654	PDE5A	phosphodiesterase 5A	-1.90225	2.69e-08
ILMN_1713846	57460	PPM1H	protein phosphatase, Mg2+/Mn2+ dependent 1H	-1.90076	1.91e-05
ILMN_1789641	9429	ABCG2	ATP binding cassette subfamily G member 2 (Junior blood group)	-1.90037	1.42e-08
ILMN_2077094	738	C11orf2	VPS51, GARP complex subunit	-1.89687	1.29e-08
ILMN_1772981	29924	EPN1	epsin 1	-1.89648	2.22e-08
ILMN_1682428	113802	HENMT1	HEN methyltransferase 1	-1.89488	2.84e-06
ILMN_2126706	4001	LMNB1	lamin B1	-1.89202	1.7e-05
ILMN_1725510	1718	DHCR24	24-dehydrocholesterol reductase	-1.89107	1e-06
ILMN_3232696	1719	DHFR	dihydrofolate reductase	-1.8902	9.38e-09
ILMN_1736340	90806	ANGEL2	angel homolog 2	-1.88916	3.16e-07
ILMN_1660871	10783	NEK6	NIMA related kinase 6	-1.88853	8.67e-05
ILMN_1707169	79814	AGMAT	agmatinase	-1.88707	5.39e-08
ILMN_1671933	29899	GPSM2	G protein signaling modulator 2	-1.88704	1.27e-06
ILMN_2330371	128387	TATDN3	TatD DNase domain containing 3	-1.88512	2.53e-07
ILMN_2278433	285074	LOC285074	anaphase promoting complex subunit 1 pseudogene	-1.88419	8.26e-08
ILMN_1802631	175	AGA	aspartylglucosaminidase	-1.88419	1.4e-05
ILMN_2378952	2879	GPX4	glutathione peroxidase 4	-1.88412	1.13e-07
ILMN_1657746	670	BPHL	biphenyl hydrolase like	-1.88403	1.76e-07
ILMN_1751789	3176	HNMT	histamine N-methyltransferase	-1.88151	8.44e-05
ILMN_1744240	93594	WDR67	TBC1 domain family member 31	-1.88135	1.16e-06
ILMN_2404049	55544	RBM38	RNA binding motif protein 38	-1.88134	7.72e-08
ILMN_2349459	332	BIRC5	baculoviral IAP repeat containing 5	-1.88062	0.0002645
ILMN_1756701	79154	DHRS11	dehydrogenase/reductase 11	-1.88005	9.38e-07
ILMN_1651438	161882	ZFPM1	zinc finger protein, FOG family member 1	-1.87975	1.6e-07
ILMN_1713156	10943	MSL3	MSL complex subunit 3	-1.87725	5.07e-05
ILMN_1712095	4303	FOXO4	forkhead box O4	-1.87682	1.83e-07
ILMN_1655642	55215	FANCI	Fanconi anemia complementation group I	-1.87663	1.08e-06
ILMN_1672486	6934	TCF7L2	transcription factor 7 like 2	-1.87623	3.06e-07
ILMN_1788955	9124	PDLIM1	PDZ and LIM domain 1	-1.87571	6.43e-09
ILMN_1805826	54841	BIVM	basic, immunoglobulin-like variable motif containing	-1.87529	6.98e-07
ILMN_1773389	5360	PLTP	phospholipid transfer protein	-1.87451	5.84e-07
ILMN_1784467	23225	NUP210	nucleoporin 210	-1.87445	2.37e-06
ILMN_1754045	55120	FANCL	Fanconi anemia complementation group L	-1.87194	1.63e-06
ILMN_1724480	8313	AXIN2	axin 2	-1.87193	2.05e-07
ILMN_1763723	81490	PTDSS2	phosphatidylserine synthase 2	-1.87183	1.68e-07
ILMN_1754655	23093	TTLL5	tubulin tyrosine ligase like 5	-1.86885	1.02e-06
ILMN_1708101	84823	LMNB2	lamin B2	-1.86813	1.76e-08
ILMN_1667460	55959	SULF2	sulfatase 2	-1.86631	6.93e-07
ILMN_2399431	5634	PRPS2	phosphoribosyl pyrophosphate synthetase 2	-1.86543	7.06e-06
ILMN_2142353	79774	GRTP1	growth hormone regulated TBC protein 1	-1.86501	0.000431046
ILMN_1730347	84317	CCDC115	coiled-coil domain containing 115	-1.8646	0.000105957
ILMN_1813275	56940	DUSP22	dual specificity phosphatase 22	-1.86363	5.37e-06
ILMN_1776188	84557	MAP1LC3A	microtubule associated protein 1 light chain 3 alpha	-1.86361	5.15e-07
ILMN_1719627	11000	SLC27A3	solute carrier family 27 member 3	-1.86331	4.33e-08
ILMN_1729987	6714	SRC	SRC proto-oncogene, non-receptor tyrosine kinase	-1.86313	5.45e-06
ILMN_1816925	100128893	LOC100128893		-1.86297	9.38e-05
ILMN_1790637	79703	C11orf80	chromosome 11 open reading frame 80	-1.86158	1.74e-05
ILMN_1677534	22937	SCAP	SREBF chaperone	-1.86146	4.27e-09
ILMN_1743316	144717	FAM109A	family with sequence similarity 109 member A	-1.8601	3.83e-07
ILMN_2074258	580	BARD1	BRCA1 associated RING domain 1	-1.85764	3.77e-07
ILMN_2209515	10528	SNORD56	small nucleolar RNA, C/D box 56	-1.85703	2.59e-07
ILMN_3247424	11033	ADAP1	ArfGAP with dual PH domains 1	-1.85652	3.56e-07
ILMN_2334210	3691	ITGB4	integrin subunit beta 4	-1.85634	1.93e-06
ILMN_2394381	1201	CLN3	CLN3, battenin	-1.85414	9.16e-07
ILMN_2043615	339229	C17orf90	oxidoreductase like domain containing 1	-1.85297	1.95e-08
ILMN_1790410	29102	DROSHA	drosha ribonuclease III	-1.85078	4.33e-07
ILMN_2081883	124152	IQCK	IQ motif containing K	-1.84821	8.81e-07
ILMN_1751607	2354	FOSB	FosB proto-oncogene, AP-1 transcription factor subunit	-1.84555	1.96e-08
ILMN_1792076	55809	TRERF1	transcriptional regulating factor 1	-1.84545	4.23e-07
ILMN_1737426	115294	PCMTD1	protein-L-isoaspartate (D-aspartate) O-methyltransferase domain containing 1	-1.84501	3.29e-06
ILMN_1678353	10160	FARP1	FERM, ARH/RhoGEF and pleckstrin domain protein 1	-1.8435	2.5e-07
ILMN_3195203	79701	C17orf101	2-oxoglutarate and iron dependent oxygenase domain containing 3	-1.84324	0.000129471
ILMN_1810915	2166	FAAH	fatty acid amide hydrolase	-1.84256	1.56e-07
ILMN_1666385	808	CALM3	calmodulin 3	-1.84181	4.13e-09
ILMN_1723768	79671	NLRX1	NLR family member X1	-1.84148	1.35e-07
ILMN_2191436	5422	POLA1	DNA polymerase alpha 1, catalytic subunit	-1.84106	7.11e-07
ILMN_1781536	2184	FAH	fumarylacetoacetate hydrolase	-1.84045	7.55e-08
ILMN_1656900	6817	SULT1A1		-1.84041	1.12e-07
ILMN_1729417	10020	GNE	glucosamine (UDP-N-acetyl)-2-epimerase/N-acetylmannosamine kinase	-1.83853	1.19e-07
ILMN_3235104	85459	KIAA1731	centrosomal protein 295	-1.83806	2.75e-07
ILMN_1777794	5589	PRKCSH	protein kinase C substrate 80K-H	-1.83749	3.22e-08
ILMN_3200921	6611	SMS	spermine synthase	-1.83609	6.07e-07
ILMN_1763524	84445	LZTS2	leucine zipper tumor suppressor 2	-1.8343	1.39e-05
ILMN_2077905	5738	PTGFRN	prostaglandin F2 receptor inhibitor	-1.83195	1.69e-05
ILMN_3238623	90624	LYRM7	LYR motif containing 7	-1.8319	4.13e-08
ILMN_1789492	29801	ZDHHC8	zinc finger DHHC-type containing 8	-1.82855	1.15e-08
ILMN_1667551	653188	SMA4		-1.82715	7.36e-05
ILMN_1752269	84532	ACSS1	acyl-CoA synthetase short chain family member 1	-1.82674	1.24e-05
ILMN_1684045	55038	CDCA4	cell division cycle associated 4	-1.82435	1.75e-07
ILMN_1774990	84326	C16orf13	methyltransferase like 26	-1.82199	0.000174104
ILMN_1705247	51703	ACSL5	acyl-CoA synthetase long chain family member 5	-1.82186	4.25e-08
ILMN_1651544	55869	HDAC8	histone deacetylase 8	-1.82181	0.000391769
ILMN_1670000	55827	DCAF6	DDB1 and CUL4 associated factor 6	-1.82127	1.62e-06
ILMN_1728787	155465	AGR3	anterior gradient 3, protein disulphide isomerase family member	-1.82115	2.13e-07
ILMN_1682404	6419	SETMAR	SET domain and mariner transposase fusion gene	-1.82089	1.6e-07
ILMN_1780315	126789	PUSL1	pseudouridylate synthase-like 1	-1.8205	3.4e-06
ILMN_1771019	9110	MTMR4	myotubularin related protein 4	-1.82012	1.45e-06
ILMN_1746393	80746	TSEN2	tRNA splicing endonuclease subunit 2	-1.81992	3.55e-06
ILMN_1663195	4176	MCM7	minichromosome maintenance complex component 7	-1.81781	4.13e-08
ILMN_1880280	100506815	AK025793	FOXP1 intronic transcript 1	-1.81756	1.8e-08
ILMN_2117987	7027	TFDP1	transcription factor Dp-1	-1.81537	2.16e-08
ILMN_1759743	124565	SLC38A10	solute carrier family 38 member 10	-1.81475	1.69e-07
ILMN_2200503	56954	NIT2	nitrilase family member 2	-1.81327	6.18e-07
ILMN_1718934		AL049987		-1.81254	6.15e-07
ILMN_1794132	4728	NDUFS8	NADH:ubiquinone oxidoreductase core subunit S8	-1.81135	9.62e-08
ILMN_1676946	10947	AP3M2	adaptor related protein complex 3 mu 2 subunit	-1.80851	1.61e-06
ILMN_2354381	5445	PON2	paraoxonase 2	-1.80798	1.76e-07
ILMN_1762095	84899	TMTC4	transmembrane and tetratricopeptide repeat containing 4	-1.80777	4.74e-07
ILMN_1755649	9121	SLC16A5	solute carrier family 16 member 5	-1.80745	2.78e-08
ILMN_1743205	10347	ABCA7	ATP binding cassette subfamily A member 7	-1.80716	8.32e-08
ILMN_1683470	135932	TMEM139	transmembrane protein 139	-1.80661	3.6e-05
ILMN_1674817	79762	C1orf115	chromosome 1 open reading frame 115	-1.80625	1.6e-06
ILMN_1812096	199731	CADM4	cell adhesion molecule 4	-1.80603	2.71e-07
ILMN_1670809	11270	NRM	nurim	-1.80503	2.21e-06
ILMN_1669484	11180	WDR6	WD repeat domain 6	-1.80457	6.84e-08
ILMN_2415179	22883	CLSTN1	calsyntenin 1	-1.80354	3.67e-08
ILMN_2132161	81930	KIF18A	kinesin family member 18A	-1.80304	1.97e-07
ILMN_3239771	9787	DLGAP5	DLG associated protein 5	-1.80221	0.000305983
ILMN_1792508	9528	TMEM59	transmembrane protein 59	-1.80186	1.18e-07
ILMN_1652754	126299	ZNF428	zinc finger protein 428	-1.79862	6.84e-08
ILMN_1902251		RALY		-1.79814	4.82e-07
ILMN_2076640	10657	KHDRBS1	KH RNA binding domain containing, signal transduction associated 1	-1.79792	2.86e-09
ILMN_2224031	1070	CETN3	centrin 3	-1.79759	6.16e-06
ILMN_1720430	79144	PPDPF	pancreatic progenitor cell differentiation and proliferation factor	-1.79625	2.56e-05
ILMN_1793360	1325	CORT		-1.79426	3.82e-06
ILMN_1749834	388588	LOC388588	small integral membrane protein 1 (Vel blood group)	-1.79338	8.75e-07
ILMN_1712231	26751	SH3YL1	SH3 and SYLF domain containing 1	-1.79337	4.07e-06
ILMN_1651557	143888	KDELC2	KDEL motif containing 2	-1.7915	2.53e-06
ILMN_2334693	26502	NARF	nuclear prelamin A recognition factor	-1.79043	3.03e-07
ILMN_1758146	140885	SIRPA	signal regulatory protein alpha	-1.78865	6.81e-06
ILMN_1679178	513	ATP5D	ATP synthase, H+ transporting, mitochondrial F1 complex, delta subunit	-1.78864	1.14e-07
ILMN_1812701	132321	C4orf33	chromosome 4 open reading frame 33	-1.78831	1.7e-07
ILMN_1879326				-1.78748	5.59e-06
ILMN_2220978	8431	NR0B2	nuclear receptor subfamily 0 group B member 2	-1.78674	5.2e-09
ILMN_1675266	51172	NAGPA	N-acetylglucosamine-1-phosphodiester alpha-N-acetylglucosaminidase	-1.78553	3.82e-05
ILMN_1727332	93974	ATPIF1	ATPase inhibitory factor 1	-1.7847	5.55e-05
ILMN_1802519	51028	VPS36	vacuolar protein sorting 36 homolog	-1.78452	3.04e-05
ILMN_1780560	399687	MYO18A	myosin XVIIIA	-1.78421	2.39e-05
ILMN_1772731	3029	HAGH	hydroxyacylglutathione hydrolase	-1.78408	3.33e-08
ILMN_2155272	80119	PIF1	PIF1 5'-to-3' DNA helicase	-1.7831	2.17e-05
ILMN_1770765	124221	PRSS30P	protease, serine, 30 pseudogene	-1.78251	2.3e-06
ILMN_2345908	1663	DDX11	DEAD/H-box helicase 11	-1.78214	2.61e-05
ILMN_1797384	7390	UROS	uroporphyrinogen III synthase	-1.77949	9.05e-08
ILMN_1651328		IMAA		-1.77576	1.97e-05
ILMN_1653115	1891	ECH1	enoyl-CoA hydratase 1	-1.77509	5.64e-09
ILMN_1708029	51754	TMEM8B	transmembrane protein 8B	-1.77477	2.93e-08
ILMN_1702696	246181	AKR7L	aldo-keto reductase family 7 like (gene/pseudogene)	-1.77456	1.18e-07
ILMN_1813175	22859	LPHN1	adhesion G protein-coupled receptor L1	-1.77233	3.96e-08
ILMN_1653708	57175	CORO1B	coronin 1B	-1.7719	2.01e-08
ILMN_1782618	79095	C9orf16	chromosome 9 open reading frame 16	-1.77099	1.51e-06
ILMN_1695404	4061	LY6E	lymphocyte antigen 6 family member E	-1.77056	1.97e-07
ILMN_1757388	79629	OCEL1	occludin/ELL domain containing 1	-1.77032	3.22e-07
ILMN_1773567	3911	LAMA5	laminin subunit alpha 5	-1.76995	1.18e-07
ILMN_1808356	60343	FAM3A	family with sequence similarity 3 member A	-1.76854	5.67e-08
ILMN_2415170	23355	VPS8	VPS8, CORVET complex subunit	-1.76828	3.71e-06
ILMN_1692760	1798	DPAGT1	dolichyl-phosphate N-acetylglucosaminephosphotransferase 1	-1.7656	1.14e-08
ILMN_1678707	8148	TAF15	TATA-box binding protein associated factor 15	-1.76468	0.000376051
ILMN_1740772	10307	APBB3	amyloid beta precursor protein binding family B member 3	-1.76466	4.63e-06
ILMN_2115490	55672	NBPF1	NBPF member 9	-1.76385	9.33e-07
ILMN_1790781	147015	DHRS13	dehydrogenase/reductase 13	-1.76375	8.42e-07
ILMN_1654690	27440	CECR5	haloacid dehalogenase like hydrolase domain containing 5	-1.76315	3.06e-07
ILMN_1691572	7263	TST	thiosulfate sulfurtransferase	-1.75917	2.87e-08
ILMN_2228463	1644	DDC	dopa decarboxylase	-1.75843	2.38e-08
ILMN_1733932	10073	SNUPN	snurportin 1	-1.75822	7.71e-05
ILMN_1787648	166647	GPR125		-1.75774	1.11e-06
ILMN_1745005	79017	GGCT	gamma-glutamylcyclotransferase	-1.75685	2.29e-06
ILMN_2048607	122416	ANKRD9	ankyrin repeat domain 9	-1.75606	2.64e-07
ILMN_2288232	5257	PHKB	phosphorylase kinase regulatory subunit beta	-1.75549	1.08e-06
ILMN_1745807	80021	TMEM62	transmembrane protein 62	-1.75532	3.23e-07
ILMN_1728907	9522	SCAMP1	secretory carrier membrane protein 1	-1.75468	7.32e-09
ILMN_1655904	4919	ROR1	receptor tyrosine kinase like orphan receptor 1	-1.75264	9.21e-06
ILMN_1796589	9319	TRIP13	thyroid hormone receptor interactor 13	-1.75155	1.2e-08
ILMN_1695962	56996	SLC12A9	solute carrier family 12 member 9	-1.75122	1.92e-06
ILMN_1696469	8502	PKP4	plakophilin 4	-1.74997	3.26e-05
ILMN_1666269	1522	CTSZ	cathepsin Z	-1.74966	2.72e-06
ILMN_1699856	5900	RALGDS	ral guanine nucleotide dissociation stimulator	-1.74927	1.34e-08
ILMN_1657893	10587	TXNRD2	thioredoxin reductase 2	-1.74897	2.93e-07
ILMN_1761260	22837	COBLL1	cordon-bleu WH2 repeat protein like 1	-1.7471	1.16e-06
ILMN_1806432	30833	NT5C	5', 3'-nucleotidase, cytosolic	-1.74541	7.19e-08
ILMN_1674759	254531	LPCAT4	lysophosphatidylcholine acyltransferase 4	-1.7447	1.37e-05
ILMN_1777519	3695	ITGB7	integrin subunit beta 7	-1.74442	4.3e-06
ILMN_1759772	115399	LRRC56	leucine rich repeat containing 56	-1.74335	7.44e-07
ILMN_1671482	130589	GALM	galactose mutarotase	-1.74135	4.64e-06
ILMN_1806667	80144	FRAS1	Fraser extracellular matrix complex subunit 1	-1.74099	3.98e-06
ILMN_1797693	140707	BRI3BP	BRI3 binding protein	-1.74082	5.62e-06
ILMN_1673721	9156	EXO1	exonuclease 1	-1.74051	1.55e-05
ILMN_1666178	90313	TP53I13	tumor protein p53 inducible protein 13	-1.73988	1.14e-07
ILMN_1821280	10220	GDF11	growth differentiation factor 11	-1.73848	4.1e-06
ILMN_1730260	221143	N6AMT2	EEF1A lysine methyltransferase 1	-1.7378	5.21e-07
ILMN_2364674	83707	TRPT1	tRNA phosphotransferase 1	-1.73597	6.08e-09
ILMN_1726981	7423	VEGFB	vascular endothelial growth factor B	-1.73525	7.57e-05
ILMN_2230683	55536	CDCA7L	cell division cycle associated 7 like	-1.73339	4.9e-06
ILMN_1652525	89853	FAM125B	multivesicular body subunit 12B	-1.73302	6.41e-08
ILMN_1753467	55095	SAMD4B	sterile alpha motif domain containing 4B	-1.73293	6.07e-06
ILMN_1676010	6667	SP1	Sp1 transcription factor	-1.73206	3.36e-08
ILMN_1746696	23047	PDS5B	PDS5 cohesin associated factor B	-1.7316	0.000144804
ILMN_3228822	23306	TMEM194A	nuclear envelope integral membrane protein 1	-1.73148	0.0258731
ILMN_2315694	92335	STRADA	STE20-related kinase adaptor alpha	-1.73069	1.89e-05
ILMN_1688953	84986	ARHGAP19	Rho GTPase activating protein 19	-1.72898	1.09e-05
ILMN_1712803	891	CCNB1	cyclin B1	-1.72896	2.14e-07
ILMN_2372403	7915	ALDH5A1	aldehyde dehydrogenase 5 family member A1	-1.7264	2.76e-05
ILMN_1856315		AK091747		-1.72579	5.08e-05
ILMN_3235221	644936	LOC644936	actin beta pseudogene	-1.72547	1.82e-06
ILMN_1685156	112	ADCY6	adenylate cyclase 6	-1.72513	0.00068494
ILMN_1739594	26027	ACOT11	acyl-CoA thioesterase 11	-1.72404	1.62e-07
ILMN_1790953	1155	TBCB	tubulin folding cofactor B	-1.72378	1.21e-07
ILMN_1735930	10365	KLF2	Kruppel like factor 2	-1.72373	3.01e-06
ILMN_1654542	83989	FAM172A	family with sequence similarity 172 member A	-1.72362	1.47e-06
ILMN_1783798	2622	GAS8	growth arrest specific 8	-1.72327	4.94e-06
ILMN_1716895	6119	RPA3	replication protein A3	-1.72227	3.37e-07
ILMN_1745374	3430	IFI35	interferon induced protein 35	-1.72226	8.31e-06
ILMN_1729533	128240	APOA1BP	NAD(P)HX epimerase	-1.72156	1.81e-07
ILMN_1687840	22	ABCB7	ATP binding cassette subfamily B member 7	-1.72115	1.54e-06
ILMN_2201966	9683	N4BP1	NEDD4 binding protein 1	-1.72025	1.08e-05
ILMN_1708516	56952	PRTFDC1	phosphoribosyl transferase domain containing 1	-1.72024	2.05e-07
ILMN_2194828	79447	C16orf53	PAXIP1 associated glutamate rich protein 1	-1.7201	7.11e-07
ILMN_2062381	84458	LCOR	ligand dependent nuclear receptor corepressor	-1.7195	2.4e-07
ILMN_2367707	5585	PKN1	protein kinase N1	-1.71864	1.76e-06
ILMN_1769451	10994	ILVBL	ilvB acetolactate synthase like	-1.7183	0.000135663
ILMN_2411190	10592	SMC2	structural maintenance of chromosomes 2	-1.71733	8.03e-07
ILMN_1658619	23286	WWC1	WW and C2 domain containing 1	-1.71726	5.39e-07
ILMN_2395856	219854	TMEM218	transmembrane protein 218	-1.71396	1.44e-07
ILMN_1739576	51700	CYB5R2	cytochrome b5 reductase 2	-1.71374	4.29e-06
ILMN_1759154	8106	PABPN1		-1.71338	3.24e-08
ILMN_1774596	26580	BSCL2		-1.7126	1.28e-07
ILMN_1772686	89846	FGD3	FYVE, RhoGEF and PH domain containing 3	-1.71235	3.02e-07
ILMN_1704452	607	BCL9	B-cell CLL/lymphoma 9	-1.71191	3.07e-06
ILMN_1745887	23014	FBXO21	F-box protein 21	-1.7108	3.5e-07
ILMN_1715583	23246	BOP1	block of proliferation 1	-1.70994	1.81e-07
ILMN_3234884	3835	KIF22	kinesin family member 22	-1.70981	0.00036139
ILMN_2355033	57189	KIAA1147	KIAA1147	-1.70975	1.12e-06
ILMN_1701643	81544	GDPD5	glycerophosphodiester phosphodiesterase domain containing 5	-1.70674	2.06e-07
ILMN_2113728	150244	ZDHHC8P	zinc finger DHHC-type containing 8 pseudogene 1	-1.70644	8.86e-05
ILMN_1778374	682	BSG	basigin (Ok blood group)	-1.70517	1.11e-06
ILMN_1782439	1266	CNN3	calponin 3	-1.70512	1.69e-07
ILMN_2400352	55367	LRDD	p53-induced death domain protein 1	-1.70441	2.01e-05
ILMN_1774584	51374	C2orf28	all-trans retinoic acid induced differentiation factor	-1.70328	6.99e-07
ILMN_1677228	55217	TMLHE	trimethyllysine hydroxylase, epsilon	-1.70317	1.41e-05
ILMN_1752988	56672	AKIP1	A-kinase interacting protein 1	-1.70276	7.77e-05
ILMN_1723412	430	ASCL2	achaete-scute family bHLH transcription factor 2	-1.7019	2.19e-06
ILMN_1904054	100124700	HOTAIR	HOX transcript antisense RNA	-1.70011	4.55e-08
ILMN_2212763	3385	ICAM3	intercellular adhesion molecule 3	-1.69905	5.36e-06
ILMN_1723962	56925	LXN	latexin	-1.69891	2.24e-06
ILMN_1657810	132160	PPM1M	protein phosphatase, Mg2+/Mn2+ dependent 1M	-1.69859	1.17e-08
ILMN_2140207	89978	ATPBD4		-1.69837	4.79e-07
ILMN_1769388	2706	GJB2	gap junction protein beta 2	-1.69824	6.74e-07
ILMN_1776094	79717	PPCS	phosphopantothenoylcysteine synthetase	-1.69778	5.45e-05
ILMN_1767142	54816	ZNF280D	zinc finger protein 280D	-1.69738	1.96e-06
ILMN_1750711	80179	MYO19	myosin XIX	-1.69688	1.55e-06
ILMN_1669376	55332	DRAM1	DNA damage regulated autophagy modulator 1	-1.69687	4.98e-06
ILMN_3310491				-1.69661	2.65e-07
ILMN_1808999	128272	ARHGEF19	Rho guanine nucleotide exchange factor 19	-1.69647	2.21e-05
ILMN_1718766	4494	MT1F	metallothionein 1F	-1.69434	1.56e-05
ILMN_1756572	27235	COQ2	coenzyme Q2, polyprenyltransferase	-1.69395	7.08e-06
ILMN_1770787	23564	DDAH2	dimethylarginine dimethylaminohydrolase 2	-1.69281	5.2e-05
ILMN_1753472	285362	SUMF1	sulfatase modifying factor 1	-1.69032	2.22e-07
ILMN_1813028	23468	CBX5	chromobox 5	-1.6899	7.72e-08
ILMN_1754149	25875	LETMD1	LETM1 domain containing 1	-1.68924	6.15e-05
ILMN_1693664	55624	POMGNT1	protein O-linked mannose N-acetylglucosaminyltransferase 1 (beta 1,2-)	-1.68921	2.31e-06
ILMN_1752728	2517	FUCA1	alpha-L-fucosidase 1	-1.68674	7.29e-07
ILMN_1784641	4696	NDUFA3	NADH:ubiquinone oxidoreductase subunit A3	-1.68562	0.000493815
ILMN_1717052	10809	STARD10	StAR related lipid transfer domain containing 10	-1.6853	2.14e-08
ILMN_1699631	352954	GATS	GATS, stromal antigen 3 opposite strand	-1.68492	1.81e-08
ILMN_1728934	9055	PRC1	protein regulator of cytokinesis 1	-1.68402	5.64e-08
ILMN_2320888	7852	CXCR4	C-X-C motif chemokine receptor 4	-1.68375	8.76e-06
ILMN_1771800	5578	PRKCA	protein kinase C alpha	-1.68375	4.63e-07
ILMN_1657475	2592	GALT	galactose-1-phosphate uridylyltransferase	-1.68189	4.85e-06
ILMN_2336647	23530	NNT	nicotinamide nucleotide transhydrogenase	-1.6817	6.49e-05
ILMN_1804461	79784	MYH14	myosin heavy chain 14	-1.68004	0.00053406
ILMN_1666986	2651	GCNT2	glucosaminyl (N-acetyl) transferase 2, I-branching enzyme (I blood group)	-1.67992	2.74e-05
ILMN_1669273	5538	PPT1	palmitoyl-protein thioesterase 1	-1.67924	1.75e-08
ILMN_1715789	1793	DOCK1	dedicator of cytokinesis 1	-1.67877	1.01e-05
ILMN_1795285	23338	PHF15	jade family PHD finger 2	-1.67849	8.79e-05
ILMN_3187403		SIK3		-1.67769	4.79e-05
ILMN_1713037	5211	PFKL	phosphofructokinase, liver type	-1.67762	5.92e-08
ILMN_1732187	55260	TMEM143	transmembrane protein 143	-1.67653	3.25e-07
ILMN_1683112	2176	FANCC	Fanconi anemia complementation group C	-1.67652	2.6e-07
ILMN_1755234	54961	SSH3	slingshot protein phosphatase 3	-1.67626	8.6e-08
ILMN_2212909	9833	MELK	maternal embryonic leucine zipper kinase	-1.67602	8.6e-07
ILMN_1768449	5635	PRPSAP1	phosphoribosyl pyrophosphate synthetase associated protein 1	-1.67467	6.4e-08
ILMN_1678619	26007	DAK	triokinase and FMN cyclase	-1.67467	9.07e-07
ILMN_1808769		C1orf97	long intergenic non-protein coding RNA 467	-1.674	1.55e-06
ILMN_1656316	9203	ZMYM3	zinc finger MYM-type containing 3	-1.67314	2.87e-06
ILMN_1655117	57728	WDR19	WD repeat domain 19	-1.6731	1.83e-06
ILMN_1797698	8904	CPNE1	RNA binding motif protein 12	-1.67285	1.37e-07
ILMN_1727078	84299	C17orf37	migration and invasion enhancer 1	-1.67262	4.37e-07
ILMN_1755138	284086	NEK8	NIMA related kinase 8	-1.67198	2.96e-05
ILMN_1718336	84310	C7orf50	chromosome 7 open reading frame 50	-1.67067	3.52e-07
ILMN_1731644	83852	SETDB2	SET domain bifurcated 2	-1.66932	1.88e-06
ILMN_1788099	25804	LSM4	LSM4 homolog, U6 small nuclear RNA and mRNA degradation associated	-1.6675	2.88e-08
ILMN_2410540	835	CASP2	caspase 2	-1.66716	4.86e-05
ILMN_1723709	138162	C9orf116	chromosome 9 open reading frame 116	-1.66592	2.52e-06
ILMN_1677532	23435	TARDBP	TAR DNA binding protein	-1.66521	5.27e-05
ILMN_1719170	155368	WBSCR27	methyltransferase like 27	-1.66506	0.000369247
ILMN_1754121	1445	CSK	C-terminal Src kinase	-1.66429	6.11e-08
ILMN_1800590	582	BBS1	Bardet-Biedl syndrome 1	-1.66422	5.58e-07
ILMN_1739199	374666	WASH2P	WAS protein family homolog 3 pseudogene	-1.66412	2.41e-07
ILMN_2282641	6916	TBXAS1	thromboxane A synthase 1	-1.66385	1.52e-05
ILMN_2374244	8445	DYRK2	dual specificity tyrosine phosphorylation regulated kinase 2	-1.66287	2.46e-06
ILMN_1768754	29990	PILRB		-1.66249	3.8e-06
ILMN_1811551	51071	DERA	deoxyribose-phosphate aldolase	-1.6623	1.9e-07
ILMN_1786278	25854	FAM149A	family with sequence similarity 149 member A	-1.662	7.11e-07
ILMN_1659727	146059	CDAN1	codanin 1	-1.66075	5.82e-05
ILMN_1791106	63897	HEATR6	HEAT repeat containing 6	-1.66037	3.44e-06
ILMN_1658494	28984	C13orf15	regulator of cell cycle	-1.65678	8.11e-07
ILMN_1662188	7481	WNT11	Wnt family member 11	-1.65423	9.46e-06
ILMN_2359453	51614	ERGIC3	ERGIC and golgi 3	-1.65349	2.6e-08
ILMN_3247681	388969	C2orf68	chromosome 2 open reading frame 68	-1.65306	1.57e-05
ILMN_1754304	154007	SNRNP48	small nuclear ribonucleoprotein U11/U12 subunit 48	-1.65278	3.74e-07
ILMN_1807277	10437	IFI30	IFI30, lysosomal thiol reductase	-1.65259	3.61e-06
ILMN_1708709	57482	KIAA1211	KIAA1211	-1.6522	5.69e-05
ILMN_1763196	256764	WDR72	WD repeat domain 72	-1.65165	2e-05
ILMN_2398865	54832	VPS13C	vacuolar protein sorting 13 homolog C	-1.65149	1.61e-06
ILMN_1868866				-1.65088	7.74e-07
ILMN_1758728	2189	FANCG	Fanconi anemia complementation group G	-1.65082	9.88e-08
ILMN_1693862	414919	C8orf82	chromosome 8 open reading frame 82	-1.65041	1.15e-05
ILMN_1703015	9406	ZRANB2	zinc finger RANBP2-type containing 2	-1.64999	3.74e-07
ILMN_1770031	55347	ABHD10	abhydrolase domain containing 10	-1.64885	5.1e-07
ILMN_1893633	439949	LOC439949	PRKCQ antisense RNA 1	-1.64639	3.89e-05
ILMN_2097790	199990	C1orf86	Fanconi anemia core complex associated protein 20	-1.6443	1.01e-05
ILMN_1803720				-1.64424	1.12e-05
ILMN_2133675	6448	SGSH	N-sulfoglucosamine sulfohydrolase	-1.64345	3.57e-05
ILMN_1702384	51123	ZNF706	zinc finger protein 706	-1.6432	3.94e-06
ILMN_1674908	3215	HOXB5	homeobox B5	-1.64301	6.46e-08
ILMN_1749081	26053	AUTS2	AUTS2, activator of transcription and developmental regulator	-1.64218	4.48e-06
ILMN_1797735	81563	C1orf21	chromosome 1 open reading frame 21	-1.64184	1.64e-07
ILMN_1733799	348262	FAM195B	MAPK regulated corepressor interacting protein 1	-1.64135	3.97e-05
ILMN_1747857	6605	SMARCE1	SWI/SNF related, matrix associated, actin dependent regulator of chromatin, subfamily e, member 1	-1.64129	3.23e-08
ILMN_1691090	4358	MPV17	MPV17, mitochondrial inner membrane protein	-1.64095	5.92e-08
ILMN_1682095	55758	RCOR3	REST corepressor 3	-1.64091	1.69e-05
ILMN_1705848	90736	FAM104B	family with sequence similarity 104 member B	-1.63997	2.38e-06
ILMN_1654112	50855	PARD6A	par-6 family cell polarity regulator alpha	-1.63948	2.55e-06
ILMN_2383489	80279	CDK5RAP3	CDK5 regulatory subunit associated protein 3	-1.63832	0.000362276
ILMN_1777066	60491	NIF3L1	NGG1 interacting factor 3 like 1	-1.6373	1.13e-07
ILMN_1664912	3590	IL11RA	interleukin 11 receptor subunit alpha	-1.63709	1.85e-06
ILMN_1737255	388886	C22orf36	leucine rich repeat containing 75B	-1.63568	9.4e-07
ILMN_1660368	8295	TRRAP	transformation/transcription domain associated protein	-1.63487	2.82e-07
ILMN_1750062	10891	PPARGC1A	PPARG coactivator 1 alpha	-1.63421	6.06e-07
ILMN_3275575	613	BCR		-1.63396	8.32e-08
ILMN_1770911	80023	NRSN2	neurensin 2	-1.63259	1.84e-05
ILMN_1801476	1040	CDS1	CDP-diacylglycerol synthase 1	-1.63212	2.95e-07
ILMN_2359742	1508	CTSB	cathepsin B	-1.63176	1.21e-07
ILMN_1702125	3217	HOXB7	homeobox B7	-1.63104	1.08e-05
ILMN_1785284	4329	ALDH6A1	aldehyde dehydrogenase 6 family member A1	-1.63078	1.12e-05
ILMN_3308961				-1.6307	6.3e-08
ILMN_1673795	3295	HSD17B4	hydroxysteroid 17-beta dehydrogenase 4	-1.63036	3.64e-07
ILMN_1672389	1429	CRYZ	crystallin zeta	-1.62828	9.92e-08
ILMN_1722834	6002	RGS12	regulator of G protein signaling 12	-1.62794	5.8e-05
ILMN_1703041	3425	IDUA	iduronidase, alpha-L-	-1.62688	2.23e-06
ILMN_1734542	5016	OVGP1	oviductal glycoprotein 1	-1.62667	6.44e-07
ILMN_2059211	9772	KIAA0195	transmembrane protein 94	-1.62581	1.2e-06
ILMN_1807074	4282	MIF	macrophage migration inhibitory factor	-1.62453	1.61e-08
ILMN_2079803	26065	LSM14A	LSM14A, mRNA processing body assembly factor	-1.62407	1.04e-07
ILMN_1745282	5891	RAGE	MOK protein kinase	-1.62365	8.43e-05
ILMN_1815668	2969	GTF2I		-1.62308	1.39e-06
ILMN_1652333	79672	FN3KRP	fructosamine 3 kinase related protein	-1.62288	1.3e-07
ILMN_3251944		AF289615		-1.62185	9.61e-05
ILMN_2350574	91663	MYADM	myeloid associated differentiation marker	-1.6217	2.17e-07
ILMN_1665219	8425	LTBP4	latent transforming growth factor beta binding protein 4	-1.62145	6.76e-05
ILMN_2183409	7316	UBC	scavenger receptor class B member 1	-1.6214	1.34e-06
ILMN_1751656	8462	KLF11	Kruppel like factor 11	-1.62085	5.92e-08
ILMN_2057566	283871	PGP	phosphoglycolate phosphatase	-1.6204	2.67e-05
ILMN_2319424	8908	GYG2	glycogenin 2	-1.62006	7.42e-07
ILMN_1736242	25894	PLEKHG4	pleckstrin homology and RhoGEF domain containing G4	-1.6193	2.72e-06
ILMN_2357361	29087	THYN1	thymocyte nuclear protein 1	-1.6186	8.7e-05
ILMN_1781027	203062	TSNARE1	t-SNARE domain containing 1	-1.61689	6.64e-08
ILMN_1663080	3955	LFNG	LFNG O-fucosylpeptide 3-beta-N-acetylglucosaminyltransferase	-1.61549	0.00229229
ILMN_2338323	994	CDC25B	cell division cycle 25B	-1.61536	6.76e-08
ILMN_3236344	729096	BMS1P4	BMS1, ribosome biogenesis factor pseudogene 4	-1.61452	4.01e-07
ILMN_1801606	51321	AMZ2	archaelysin family metallopeptidase 2	-1.61316	2.2e-07
ILMN_1666050	83590	TMUB1	transmembrane and ubiquitin like domain containing 1	-1.61283	4.26e-08
ILMN_1751571	5886	RAD23A	RAD23 homolog A, nucleotide excision repair protein	-1.61267	5.7e-07
ILMN_1881526		AA828835		-1.61193	1.9e-05
ILMN_1655154	5725	PTBP1	polypyrimidine tract binding protein 1	-1.61122	1.47e-07
ILMN_1661622	51256	TBC1D7	TBC1 domain family member 7	-1.61078	1.39e-06
ILMN_1651610	10252	SPRY1	sprouty RTK signaling antagonist 1	-1.60882	1.07e-05
ILMN_3246388	9282	MED14	mediator complex subunit 14	-1.60762	6.32e-06
ILMN_1703565	29997	GLTSCR2	NOP53 ribosome biogenesis factor	-1.60748	2.05e-08
ILMN_1797154	563	AZGP1	alpha-2-glycoprotein 1, zinc-binding	-1.6068	8.77e-08
ILMN_3241524	9278	ZBTB22	zinc finger and BTB domain containing 22	-1.60669	3.1e-07
ILMN_1683026	5699	PSMB10	proteasome subunit beta 10	-1.60644	4.49e-07
ILMN_2070300	57819	LSM2	LSM2 homolog, U6 small nuclear RNA and mRNA degradation associated	-1.60375	3.48e-08
ILMN_2189605	159090	FAM122B	family with sequence similarity 122B	-1.60345	5.92e-06
ILMN_2061452	4999	ORC2	origin recognition complex subunit 2	-1.60299	1.46e-06
ILMN_1691949	84321	THOC3		-1.60091	6.48e-08
ILMN_1887174	23514	KIAA0146	scaffolding protein involved in DNA repair	-1.60055	3e-06
ILMN_1770356	5442	POLRMT	RNA polymerase mitochondrial	-1.59933	3.96e-06
ILMN_1773200	9738	CP110	centriolar coiled-coil protein 110	-1.59619	6.36e-07
ILMN_1718071	23287	AGTPBP1	ATP/GTP binding protein 1	-1.59568	1.12e-06
ILMN_1794677	11322	TMC6	transmembrane channel like 6	-1.59518	1.02e-06
ILMN_1755321	8086	AAAS	aladin WD repeat nucleoporin	-1.59444	1.49e-05
ILMN_3307483	23263	MCF2L	MCF.2 cell line derived transforming sequence like	-1.5933	8.22e-07
ILMN_1688103	56998	CTNNBIP1	catenin beta interacting protein 1	-1.59299	1.93e-07
ILMN_1716913	58485	TRAPPC1	trafficking protein particle complex 1	-1.59297	8.54e-08
ILMN_1688205	5655	KLK10	kallikrein related peptidase 10	-1.59267	1.57e-05
ILMN_1735058	55501	CHST12	carbohydrate sulfotransferase 12	-1.59196	0.00016328
ILMN_1806040	7298	TYMS	thymidylate synthetase	-1.59195	2.4e-07
ILMN_1708151	8270	LAGE3	L antigen family member 3	-1.59157	9.88e-08
ILMN_1753342	6303	SAT1	spermidine/spermine N1-acetyltransferase 1	-1.59051	7.42e-07
ILMN_1700202	65084	TMEM135	transmembrane protein 135	-1.59019	1.17e-06
ILMN_1664177	127002	ATXN7L2	ataxin 7 like 2	-1.58958	2.56e-06
ILMN_1789436	163486	DENND1B	DENN domain containing 1B	-1.58932	1.09e-05
ILMN_1714990	1629	DBT	dihydrolipoamide branched chain transacylase E2	-1.5891	1.39e-06
ILMN_1688455	23078	KIAA0564	von Willebrand factor A domain containing 8	-1.58893	1.94e-05
ILMN_1746012	114785	MBD6	methyl-CpG binding domain protein 6	-1.58759	6e-07
ILMN_1797974	51390	AIG1	androgen induced 1	-1.58736	8.07e-06
ILMN_1744614	55200	PLEKHG6	pleckstrin homology and RhoGEF domain containing G6	-1.58665	6.06e-07
ILMN_2398926	284018	C17orf58	chromosome 17 open reading frame 58	-1.5855	1.9e-07
ILMN_1785060	81619	TSPAN14	tetraspanin 14	-1.58545	4.32e-07
ILMN_2399919	51085	MLXIPL	MLX interacting protein like	-1.58518	1.48e-06
ILMN_1680955	6790	AURKA	aurora kinase A	-1.5847	6.72e-08
ILMN_1655990	55755	CDK5RAP2	CDK5 regulatory subunit associated protein 2	-1.58372	2.36e-05
ILMN_1726388	414149	ACBD7	acyl-CoA binding domain containing 7	-1.58331	1.11e-06
ILMN_1697793	55333	SYNJ2BP	synaptojanin 2 binding protein	-1.58289	2.63e-06
ILMN_1755077	23593	HEBP2	heme binding protein 2	-1.58256	3.74e-07
ILMN_3236825	9771	RAPGEF5	Rap guanine nucleotide exchange factor 5	-1.58248	1.46e-05
ILMN_1704431	554203	LOC554203		-1.58228	1.9e-06
ILMN_1692539	23616	SH3BP1	SH3 domain binding protein 1	-1.58132	3.92e-06
ILMN_1764239	23203	PMPCA	peptidase, mitochondrial processing alpha subunit	-1.58107	1.43e-07
ILMN_2309534	201299	RDM1	RAD52 motif containing 1	-1.58099	1.32e-06
ILMN_3248113	6625	SNRNP70	small nuclear ribonucleoprotein U1 subunit 70	-1.57974	8.77e-06
ILMN_1665559	1017	CDK2	cyclin dependent kinase 2	-1.57934	1.27e-06
ILMN_2115633	51293	CD320	CD320 molecule	-1.57786	2.39e-06
ILMN_1718706	26284	ERAL1	Era like 12S mitochondrial rRNA chaperone 1	-1.57671	9.76e-07
ILMN_2368068	6942	TCF20	transcription factor 20	-1.57664	2.59e-07
ILMN_1727462	415	ARSE	arylsulfatase E (chondrodysplasia punctata 1)	-1.57601	4.9e-07
ILMN_1696375	64427	TTC31	tetratricopeptide repeat domain 31	-1.57585	1.96e-06
ILMN_1651254	4026	LPP	LIM domain containing preferred translocation partner in lipoma	-1.57525	2.02e-07
ILMN_2325168	408	ARRB1	arrestin beta 1	-1.57402	3.16e-05
ILMN_2051381	126133	ALDH16A1	aldehyde dehydrogenase 16 family member A1	-1.57328	4.82e-05
ILMN_1816342	100462977	MTRNR2L1	MT-RNR2-like 1	-1.57163	2.49e-08
ILMN_2214278	84250	ANKRD32	SMC5-SMC6 complex localization factor 1	-1.57121	4.51e-06
ILMN_2185339	220074	LRTOMT	leucine rich transmembrane and O-methyltransferase domain containing	-1.57024	4.59e-05
ILMN_2087528	51692	CPSF3	cleavage and polyadenylation specific factor 3	-1.57021	1.81e-07
ILMN_1664369	55526	DHTKD1	dehydrogenase E1 and transketolase domain containing 1	-1.56997	1.04e-07
ILMN_1704557	6198	RPS6KB1	ribosomal protein S6 kinase B1	-1.56942	6.22e-06
ILMN_1718607	7106	TSPAN4	tetraspanin 4	-1.56769	4.52e-05
ILMN_1704750	203068	TUBB	tubulin beta class I	-1.56739	8.24e-06
ILMN_1747217	84529	C15orf41	chromosome 15 open reading frame 41	-1.56725	5.6e-07
ILMN_3245688	85359	DGCR6L	DiGeorge syndrome critical region gene 6 like	-1.56703	1.1e-06
ILMN_1694177	5111	PCNA	proliferating cell nuclear antigen	-1.56636	5.05e-07
ILMN_1682957	29763	PACSIN3	protein kinase C and casein kinase substrate in neurons 3	-1.56632	7.65e-08
ILMN_1751086	25923	ATL3	atlastin GTPase 3	-1.56628	1.38e-07
ILMN_2248589	79665	DHX40	DEAH-box helicase 40	-1.56585	1.38e-07
ILMN_1718182	7067	THRA	thyroid hormone receptor, alpha	-1.56493	3.87e-07
ILMN_2404454	54475	NLE1	notchless homolog 1	-1.56447	5.5e-06
ILMN_1781479	6839	SUV39H1	suppressor of variegation 3-9 homolog 1	-1.56374	2.61e-07
ILMN_1714438	4595	MUTYH	mutY DNA glycosylase	-1.56372	2.45e-07
ILMN_1787256	57657	HCN3	hyperpolarization activated cyclic nucleotide gated potassium channel 3	-1.56271	1.39e-05
ILMN_1754272	64785	GINS3	GINS complex subunit 3	-1.56186	7.05e-07
ILMN_2161330	25803	SPDEF	SAM pointed domain containing ETS transcription factor	-1.56184	9.5e-06
ILMN_1761479	51530	ZC3HC1	zinc finger C3HC-type containing 1	-1.56173	1.32e-07
ILMN_1670353	10635	RAD51AP1	RAD51 associated protein 1	-1.56109	3.54e-08
ILMN_1706455	91875	TTC5	tetratricopeptide repeat domain 5	-1.55934	2.09e-05
ILMN_1686458	22995	CEP152	centrosomal protein 152	-1.55844	2.29e-05
ILMN_3236021	400986	ANKRD36		-1.55634	1.65e-05
ILMN_1757877	54985	HCFC1R1	host cell factor C1 regulator 1	-1.55578	2.13e-05
ILMN_1774091	2235	FECH	ferrochelatase	-1.55408	0.000174388
ILMN_2415776	51741	WWOX	WW domain containing oxidoreductase	-1.55386	2.09e-07
ILMN_1771964	2941	GSTA4	glutathione S-transferase alpha 4	-1.55336	8.94e-05
ILMN_1729294	55819	RNF130	ring finger protein 130	-1.55299	1.12e-05
ILMN_1667222	4580	MTX1	metaxin 1	-1.55193	7.65e-06
ILMN_1771688	338382	RAB7B	RAB7B, member RAS oncogene family	-1.55188	1.49e-06
ILMN_1672878	29	ABR	active BCR-related	-1.55177	4.83e-08
ILMN_1701007	5446	PON3	paraoxonase 3	-1.55153	2.44e-05
ILMN_1800354	1471	CST3	cystatin C	-1.55139	2.44e-07
ILMN_1844611				-1.55104	7.21e-06
ILMN_1761474	220988	HNRNPA3	heterogeneous nuclear ribonucleoprotein A3	-1.55079	0.00014407
ILMN_1674698	57505	AARS2	alanyl-tRNA synthetase 2, mitochondrial	-1.55075	1.59e-05
ILMN_3245625	64864	RFX7	regulatory factor X7	-1.54968	1.98e-07
ILMN_1805828	7443	VRK1	vaccinia related kinase 1	-1.54915	4.88e-06
ILMN_1733991	84993	UBL7	ubiquitin like 7	-1.54802	8.11e-06
ILMN_1774589	55721	IQCC	IQ motif containing C	-1.54761	3.54e-06
ILMN_1773018	79004	CUEDC2	CUE domain containing 2	-1.54755	1.93e-07
ILMN_1664750	51643	TMBIM4	transmembrane BAX inhibitor motif containing 4	-1.54699	2.16e-07
ILMN_1676448	57590	WDFY1	WD repeat and FYVE domain containing 1	-1.54632	1.07e-07
ILMN_1786720	8842	PROM1	prominin 1	-1.54631	1.56e-07
ILMN_1662719	60313	GPBP1L1	GC-rich promoter binding protein 1 like 1	-1.5456	2.25e-06
ILMN_1700306	132299	OCIAD2	OCIA domain containing 2	-1.54498	3.5e-07
ILMN_3239925	25845	LOC25845	uncharacterized LOC25845	-1.54474	2.56e-06
ILMN_1678087	4216	MAP3K4	mitogen-activated protein kinase kinase kinase 4	-1.54429	4.25e-06
ILMN_2413898	55388	MCM10	minichromosome maintenance 10 replication initiation factor	-1.54358	1.1e-06
ILMN_3218292	202781	LOC202781	PAXIP1 antisense RNA 1 (head to head)	-1.54303	2.65e-06
ILMN_1778478	79140	CCDC28B	coiled-coil domain containing 28B	-1.54291	0.000233896
ILMN_1697095		SUZ12P		-1.54283	2.8e-07
ILMN_1804263	7629	ZNF76	zinc finger protein 76	-1.54234	1.83e-06
ILMN_1684391	5351	PLOD1	procollagen-lysine,2-oxoglutarate 5-dioxygenase 1	-1.54102	7.71e-07
ILMN_2385688	11158	RABL2B	RAB, member of RAS oncogene family like 2B	-1.5396	2.69e-05
ILMN_1695590	154	ADRB2	adrenoceptor beta 2	-1.53853	6.97e-07
ILMN_2105923	83695	HKMT1188	RAD9-HUS1-RAD1 interacting nuclear orphan 1	-1.53837	8.87e-07
ILMN_1697469	6431	SRSF6	serine and arginine rich splicing factor 6	-1.53833	3.43e-08
ILMN_1740265	11332	ACOT7	acyl-CoA thioesterase 7	-1.53822	0.000177777
ILMN_2371379	47	ACLY	ATP citrate lyase	-1.53653	6.48e-08
ILMN_1669070	4285	MIPEP	mitochondrial intermediate peptidase	-1.53338	6.52e-05
ILMN_1763907	387103	CENPW	centromere protein W	-1.53312	3.47e-07
ILMN_1804663	7059	THBS3	thrombospondin 3	-1.53305	4.05e-07
ILMN_1799320	85026	C9orf37	ARRDC1 antisense RNA 1	-1.53271	1.39e-05
ILMN_2393144	51329	ARL6IP4	ADP ribosylation factor like GTPase 6 interacting protein 4	-1.53224	3.84e-05
ILMN_1740155	1299	COL9A3	collagen type IX alpha 3 chain	-1.5322	1.63e-06
ILMN_1816713		BX393727		-1.53154	0.000240623
ILMN_3300313	54681	P4HTM	prolyl 4-hydroxylase, transmembrane	-1.53107	0.000266896
ILMN_1668721	896	CCND3	cyclin D3	-1.53103	2.18e-06
ILMN_1814120	55825	PECR	peroxisomal trans-2-enoyl-CoA reductase	-1.53057	1.6e-05
ILMN_2065606	84134	TOMM40L	translocase of outer mitochondrial membrane 40 like	-1.52921	2.3e-07
ILMN_1803464	10745	PHTF1	putative homeodomain transcription factor 1	-1.52855	8.34e-06
ILMN_2358914	51006	SLC35C2	solute carrier family 35 member C2	-1.52844	8.54e-06
ILMN_1655046	10204	NUTF2	nuclear transport factor 2	-1.52842	4.83e-06
ILMN_1681679	706	TSPO	translocator protein	-1.52813	3.35e-07
ILMN_1793732	10667	FARS2	phenylalanyl-tRNA synthetase 2, mitochondrial	-1.52799	0.000112211
ILMN_1780153	81890	QTRT1	queuine tRNA-ribosyltransferase catalytic subunit 1	-1.52578	1.8e-06
ILMN_2372639	126003	TRAPPC5	trafficking protein particle complex 5	-1.52547	2.44e-06
ILMN_2151488	80010	RMI1	RecQ mediated genome instability 1	-1.52484	7.2e-06
ILMN_1679299	3547	IGSF1	immunoglobulin superfamily member 1	-1.52397	1.62e-08
ILMN_2156267	27102	EIF2AK1	eukaryotic translation initiation factor 2 alpha kinase 1	-1.52263	0.00214445
ILMN_1815308	6382	SDC1	syndecan 1	-1.52168	2.17e-07
ILMN_2086095	3398	ID2	inhibitor of DNA binding 2	-1.52144	2.35e-07
ILMN_2331636	31	ACACA	acetyl-CoA carboxylase alpha	-1.52131	0.000712236
ILMN_1711853	9862	MED24	mediator complex subunit 24	-1.52084	2.52e-05
ILMN_1699383	1997	FRAXG-associated short stature candid...	uncharacterized LOC729609	-1.5208	0.000161187
ILMN_1665331	275	AMT	aminomethyltransferase	-1.52046	4.17e-06
ILMN_1726516	23513	SCRIB	scribbled planar cell polarity protein	-1.51973	1.02e-07
ILMN_2411794	5786	PTPRA	protein tyrosine phosphatase, receptor type A	-1.51699	0.000208871
ILMN_1793549	5775	PTPN4	protein tyrosine phosphatase, non-receptor type 4	-1.51696	3.92e-06
ILMN_1698307	28988	DBNL	drebrin like	-1.51629	5.45e-06
ILMN_1690342	4048	LTA4H	leukotriene A4 hydrolase	-1.51494	3.07e-08
ILMN_3229467	84650	EBPL	emopamil binding protein like	-1.5143	2.64e-05
ILMN_1766054	19	ABCA1	ATP binding cassette subfamily A member 1	-1.51417	0.00402297
ILMN_1752665	79767	ELMO3	engulfment and cell motility 3	-1.51242	0.000317259
ILMN_1714809	22934	RPIA	ribose 5-phosphate isomerase A	-1.51225	8.66e-08
ILMN_1767470	59342	SCPEP1	serine carboxypeptidase 1	-1.51114	9.74e-07
ILMN_2345015	80142	PTGES2	prostaglandin E synthase 2	-1.51049	8.41e-07
ILMN_2210129	5557	PRIM1	DNA primase subunit 1	-1.50942	5.93e-05
ILMN_1910330		BX116720		-1.50769	3.24e-06
ILMN_1677906	5757	PTMA		-1.50696	4.14e-06
ILMN_1791840	10928	RALBP1	ralA binding protein 1	-1.50577	2.51e-07
ILMN_2409520	3784	KCNQ1	potassium voltage-gated channel subfamily Q member 1	-1.50493	9.4e-06
ILMN_1777449	80173	IFT74	intraflagellar transport 74	-1.5049	8.04e-06
ILMN_1726659	7064	THOP1	thimet oligopeptidase 1	-1.50454	6.16e-07
ILMN_2214910	2050	EPHB4	EPH receptor B4	-1.50406	1.84e-06
ILMN_1678037	8479	HIRIP3	HIRA interacting protein 3	-1.5029	2.51e-07
ILMN_1671686	2039	EPB49	dematin actin binding protein	-1.50186	7.08e-06
ILMN_1690304		ANKRD20A5		-1.49941	3.42e-06
ILMN_1683664	58516	FAM60A	SIN3-HDAC complex associated factor	-1.49921	0.000500391
ILMN_1676026	64949	MRPS26	mitochondrial ribosomal protein S26	-1.49808	2.66e-06
ILMN_1769517	5591	PRKDC	protein kinase, DNA-activated, catalytic polypeptide	-1.49698	4.91e-07
ILMN_2053103	30061	SLC40A1	solute carrier family 40 member 1	-1.49649	2.37e-07
ILMN_1726520	55775	TDP1	tyrosyl-DNA phosphodiesterase 1	-1.49494	1.37e-05
ILMN_1812721	9026	HIP1R	huntingtin interacting protein 1 related	-1.49489	3.08e-05
ILMN_1656368	8659	ALDH4A1	aldehyde dehydrogenase 4 family member A1	-1.49433	1.28e-05
ILMN_1662328	26505	CNNM3	cyclin and CBS domain divalent metal cation transport mediator 3	-1.49336	3.68e-05
ILMN_1775677	219743	TYSND1	trypsin domain containing 1	-1.49263	0.000242979
ILMN_2210581	26229	B3GAT3	beta-1,3-glucuronyltransferase 3	-1.49191	0.000105681
ILMN_3236428	100113407	TMEM170B	transmembrane protein 170B	-1.49064	2.91e-06
ILMN_1709635	151258	SLC38A11	solute carrier family 38 member 11	-1.49043	1.08e-06
ILMN_2409318	91433	RCCD1	RCC1 domain containing 1	-1.48922	4.28e-05
ILMN_1740160	5335	PLCG1	phospholipase C gamma 1	-1.48842	0.000119843
ILMN_1729611	80346	REEP4	receptor accessory protein 4	-1.48779	3.72e-05
ILMN_2093748	79862	ZNF669	zinc finger protein 669	-1.48633	4.19e-06
ILMN_1800096	4357	MPST	mercaptopyruvate sulfurtransferase	-1.48633	3.5e-05
ILMN_1669831	116843	C6orf192	solute carrier family 18 member B1	-1.4857	7.27e-06
ILMN_1675239	4701	NDUFA7	NADH:ubiquinone oxidoreductase subunit A7	-1.48498	1.28e-07
ILMN_1805228	116844	LRG1	leucine rich alpha-2-glycoprotein 1	-1.48494	0.00051131
ILMN_1784178	26160	IFT172	intraflagellar transport 172	-1.4844	1.87e-06
ILMN_1795856	1998	ELF2	E74 like ETS transcription factor 2	-1.48408	2.55e-06
ILMN_1754400	84153	RNASEH2C	ribonuclease H2 subunit C	-1.48291	2.9e-05
ILMN_1800958	65062	ALS2CR4	transmembrane protein 237	-1.4829	0.000137647
ILMN_1659463	317	APAF1	apoptotic peptidase activating factor 1	-1.48273	8.4e-05
ILMN_1742450	6892	TAPBP	TAP binding protein	-1.4823	1.96e-05
ILMN_1745954	23603	CORO1C	coronin 1C	-1.48199	8.39e-07
ILMN_3235006	1258	CNGB1	cyclic nucleotide gated channel beta 1	-1.48198	6.86e-05
ILMN_1797744	51673	TPPP3	tubulin polymerization promoting protein family member 3	-1.48176	1.64e-06
ILMN_1694106	23171	GPD1L	glycerol-3-phosphate dehydrogenase 1 like	-1.48086	3.45e-07
ILMN_3250870	64854	USP46	ubiquitin specific peptidase 46	-1.48047	1.1e-06
ILMN_2229940	84279	PRADC1	protease associated domain containing 1	-1.47996	6.81e-06
ILMN_1711823	80233	C17orf70	Fanconi anemia core complex associated protein 100	-1.47954	2.59e-07
ILMN_1692698	79805	VASH2	vasohibin 2	-1.47856	1.25e-06
ILMN_1668924	57596	BEGAIN	brain enriched guanylate kinase associated	-1.47842	3.57e-06
ILMN_1723021	23463	ICMT	isoprenylcysteine carboxyl methyltransferase	-1.47797	2.85e-06
ILMN_1697639	8473	OGT	O-linked N-acetylglucosamine (GlcNAc) transferase	-1.47756	6.83e-07
ILMN_1718206	9703	KIAA0100	KIAA0100	-1.47746	1.25e-06
ILMN_1726114	85414	SLC45A3	solute carrier family 45 member 3	-1.47684	1.57e-06
ILMN_2142752	54682	MANSC1	MANSC domain containing 1	-1.47684	5.48e-08
ILMN_2194627	64395	GMCL1	germ cell-less, spermatogenesis associated 1	-1.47677	6.39e-05
ILMN_1708223	56924	PAK6	p21 (RAC1) activated kinase 6	-1.4766	8.67e-05
ILMN_1678962	1677	DFFB	DNA fragmentation factor subunit beta	-1.47624	1.29e-05
ILMN_1661708	3963	LGALS7		-1.47453	0.000292493
ILMN_2113535	51449	PCYOX1	prenylcysteine oxidase 1	-1.47298	0.000168675
ILMN_3237971		SNORD11	small nucleolar RNA, C/D box 11	-1.47212	3.86e-05
ILMN_3241237	727800	RNF208	ring finger protein 208	-1.47078	0.000105547
ILMN_1781638	374659	HDDC3	HD domain containing 3	-1.47076	1.7e-07
ILMN_3251592	89958	C9orf140	suppressor APC domain containing 2	-1.47024	3.16e-06
ILMN_1727540	55732	C1orf112	chromosome 1 open reading frame 112	-1.46998	8.38e-05
ILMN_1798659	25901	CCDC28A	coiled-coil domain containing 28A	-1.46978	8.6e-07
ILMN_1721621	4820	NKTR	natural killer cell triggering receptor	-1.46967	1.46e-06
ILMN_1781623	51368	TEX264	testis expressed 264	-1.46958	3.15e-07
ILMN_2111739	4123	MAN2C1	mannosidase alpha class 2C member 1	-1.46928	1.62e-06
ILMN_1667564	224	ALDH3A2	aldehyde dehydrogenase 3 family member A2	-1.46928	3.22e-06
ILMN_2087575	23211	ZC3H4	zinc finger CCCH-type containing 4	-1.46903	3.51e-06
ILMN_1801348	2806	GOT2	glutamic-oxaloacetic transaminase 2	-1.46814	1.11e-07
ILMN_1750102	146956	EME1	essential meiotic structure-specific endonuclease 1	-1.46792	8.27e-06
ILMN_1797005	25796	PGLS	6-phosphogluconolactonase	-1.4673	1.06e-07
ILMN_1674866	10474	TADA3	transcriptional adaptor 3	-1.46726	2.73e-06
ILMN_1771652	80115	BAIAP2L2	BAI1 associated protein 2 like 2	-1.46434	4.65e-06
ILMN_3237376	57476	GRAMD1B	GRAM domain containing 1B	-1.46345	2.88e-07
ILMN_2049642	6117	RPA1	replication protein A1	-1.4634	6.69e-08
ILMN_2374425	898	CCNE1	cyclin E1	-1.46251	2.6e-07
ILMN_2330495	54940	OCIAD1	OCIA domain containing 1	-1.46164	2.03e-06
ILMN_1658684	374868	ATP9B	ATPase phospholipid transporting 9B (putative)	-1.46027	3.37e-06
ILMN_1791702	6595	SMARCA2	SWI/SNF related, matrix associated, actin dependent regulator of chromatin, subfamily a, member 2	-1.46012	1.35e-05
ILMN_1800750	55657	ZNF692	zinc finger protein 692	-1.45991	6.74e-05
ILMN_2213199	80817	KIAA1712	centrosomal protein 44	-1.45935	2.43e-06
ILMN_2376416	91544	UBXN11	UBX domain protein 11	-1.45921	2.72e-06
ILMN_1718712	63939	C20orf177	family with sequence similarity 217 member B	-1.45915	9.65e-06
ILMN_2179837	8815	BANF1	barrier to autointegration factor 1	-1.45848	3.84e-07
ILMN_1735735	10300	KATNB1	katanin regulatory subunit B1	-1.45848	1.51e-06
ILMN_1656676	79699	ZYG11B	zyg-11 family member B, cell cycle regulator	-1.45813	1.98e-06
ILMN_1735275	151525	WDSUB1	WD repeat, sterile alpha motif and U-box domain containing 1	-1.45741	2.67e-05
ILMN_1768719	51109	RDH11	retinol dehydrogenase 11 (all-trans/9-cis/11-cis)	-1.45705	2.87e-06
ILMN_1719205	2091	FBL	fibrillarin	-1.45624	6.91e-08
ILMN_1679194	7364	UGT2B7	UDP glucuronosyltransferase family 2 member B7	-1.45589	3.5e-05
ILMN_1735788	11078	TRIOBP	TRIO and F-actin binding protein	-1.45528	3.99e-06
ILMN_1767129	6833	ABCC8	ATP binding cassette subfamily C member 8	-1.45511	1.56e-05
ILMN_1677765	7804	LRP8	LDL receptor related protein 8	-1.45457	1.23e-06
ILMN_1805646	6760	SS18	SS18, nBAF chromatin remodeling complex subunit	-1.45397	2.3e-06
ILMN_1695576	79590	MRPL24	mitochondrial ribosomal protein L24	-1.45383	5.89e-07
ILMN_1699623	145773	FAM81A	family with sequence similarity 81 member A	-1.45327	0.00011845
ILMN_1810214	3727	JUND	JunD proto-oncogene, AP-1 transcription factor subunit	-1.45326	1.2e-07
ILMN_3187852	55683	KIAA1310	KAT8 regulatory NSL complex subunit 3	-1.4532	7.61e-08
ILMN_1730082	84881	RPUSD4	RNA pseudouridylate synthase domain containing 4	-1.45286	3.2e-07
ILMN_1740319	83982	IFI27L2	interferon alpha inducible protein 27 like 2	-1.45254	2.54e-05
ILMN_2412860	4173	MCM4	minichromosome maintenance complex component 4	-1.45238	3.98e-06
ILMN_1678805	29954	POMT2	protein O-mannosyltransferase 2	-1.45204	2.39e-05
ILMN_1746917	23559	INO80B-WBP1		-1.45156	5.04e-07
ILMN_1782069	22906	TRAK1	trafficking kinesin protein 1	-1.45135	1.96e-06
ILMN_1803813	28990	ASTE1	asteroid homolog 1	-1.45045	9.81e-06
ILMN_2407824	481	ATP1B1	ATPase Na+/K+ transporting subunit beta 1	-1.44993	3.27e-06
ILMN_1772876	55893	ZNF395	zinc finger protein 395	-1.44983	0.000292563
ILMN_1771627	57178	ZMIZ1	zinc finger MIZ-type containing 1	-1.44873	1.68e-07
ILMN_1680279	25862	USP49	ubiquitin specific peptidase 49	-1.44783	3.52e-06
ILMN_1703754	55125	CEP192	centrosomal protein 192	-1.44694	3.95e-06
ILMN_1812777	51318	MRPL35	mitochondrial ribosomal protein L35	-1.44669	8.54e-08
ILMN_2362549	11130	ZWINT	ZW10 interacting kinetochore protein	-1.44643	0.000104547
ILMN_2143155	3832	KIF11	kinesin family member 11	-1.44622	2.63e-06
ILMN_2376263	6594	SMARCA1	SWI/SNF related, matrix associated, actin dependent regulator of chromatin, subfamily a, member 1	-1.44579	4.93e-05
ILMN_1715476	1159	CKMT1B		-1.44519	0.000681246
ILMN_1658695	83540	NUF2	NUF2, NDC80 kinetochore complex component	-1.44485	1.75e-06
ILMN_1663035	6720	SREBF1	sterol regulatory element binding transcription factor 1	-1.44484	4.54e-07
ILMN_2354617	9149	DYRK1B	dual specificity tyrosine phosphorylation regulated kinase 1B	-1.44437	1.8e-06
ILMN_2128967	64776	C11orf1	chromosome 11 open reading frame 1	-1.44434	2.14e-06
ILMN_1737953	54903	MKS1	Meckel syndrome, type 1	-1.44415	1.41e-05
ILMN_1716279	1062	CENPE	centromere protein E	-1.44411	0.000106346
ILMN_1771039	51512	BC069212		-1.44347	4.98e-05
ILMN_1753010	5188	PET112L	glutamyl-tRNA amidotransferase subunit B	-1.44285	5.58e-07
ILMN_1702503	218	ALDH3A1	aldehyde dehydrogenase 3 family member A1	-1.44249	8.88e-07
ILMN_1764573	7503	XIST	X inactive specific transcript (non-protein coding)	-1.44178	2.81e-06
ILMN_1784630	9920	KBTBD11	kelch repeat and BTB domain containing 11	-1.4399	3.63e-07
ILMN_1710221	2859	GPR35	G protein-coupled receptor 35	-1.43941	1.43e-06
ILMN_2395055	163404	LPPR5	phospholipid phosphatase related 5	-1.4375	2.75e-06
ILMN_1905548	55796	MBNL3	muscleblind like splicing regulator 3	-1.43728	4.59e-05
ILMN_1696601	7407	VARS	valyl-tRNA synthetase	-1.43717	6.32e-07
ILMN_3286809	503835	DUXA	double homeobox A	-1.437	2.41e-07
ILMN_2371590	10521	DDX17	DEAD-box helicase 17	-1.43592	4.16e-06
ILMN_1755114	440275	EIF2AK4	eukaryotic translation initiation factor 2 alpha kinase 4	-1.43585	8.85e-06
ILMN_1654385	79754	ASB13	ankyrin repeat and SOCS box containing 13	-1.43464	3.8e-06
ILMN_2186858	55778	ZNF839	zinc finger protein 839	-1.43441	3.34e-06
ILMN_1733615	22823	MTF2	metal response element binding transcription factor 2	-1.43353	9.59e-07
ILMN_1731206	85409	NKD2	naked cuticle homolog 2	-1.43349	2.35e-05
ILMN_1784860	5983	RFC3	replication factor C subunit 3	-1.43343	2.47e-06
ILMN_1719599	94121	SYTL4	synaptotagmin like 4	-1.43313	8.89e-06
ILMN_1716616	91862	MARVELD3	MARVEL domain containing 3	-1.43241	7.46e-05
ILMN_2168952	8562	DENR	density regulated re-initiation and release factor	-1.43224	1.39e-06
ILMN_1657011	100289019	LOC100289019	SLC25A25 antisense RNA 1	-1.4315	2.13e-07
ILMN_1809842	7134	TNNC1	troponin C1, slow skeletal and cardiac type	-1.4312	1.45e-06
ILMN_1704500	55620	STAP2	signal transducing adaptor family member 2	-1.43119	4.24e-05
ILMN_1810559	23433	RHOQ	ras homolog family member Q	-1.43093	3.84e-07
ILMN_1866887		AK094621		-1.42876	0.000118316
ILMN_1719763	84292	WDR83	WD repeat domain 83	-1.42855	0.000234003
ILMN_1784871	2194	FASN	fatty acid synthase	-1.42815	2.84e-06
ILMN_1802603	5986	RFNG	RFNG O-fucosylpeptide 3-beta-N-acetylglucosaminyltransferase	-1.42786	2.54e-07
ILMN_1778144	55652	SLC48A1	solute carrier family 48 member 1	-1.42682	4.65e-06
ILMN_1691131	84316	LSMD1	N(alpha)-acetyltransferase 38, NatC auxiliary subunit	-1.425	3.76e-05
ILMN_1692219	80223	RAB11FIP1	RAB11 family interacting protein 1	-1.42489	3.14e-07
ILMN_1685413	79053	ALG8	ALG8, alpha-1,3-glucosyltransferase	-1.4241	1.1e-05
ILMN_2343048	23457	ABCB9	ATP binding cassette subfamily B member 9	-1.4237	3.26e-05
ILMN_1716370	84951	TNS4	tensin 4	-1.42304	5.95e-05
ILMN_1699603	6182	MRPL12	mitochondrial ribosomal protein L12	-1.42258	1.92e-07
ILMN_1682264	10238	WDR68	DDB1 and CUL4 associated factor 7	-1.42201	8.03e-08
ILMN_1681263	27290	SPINK4	serine peptidase inhibitor, Kazal type 4	-1.42189	9.89e-05
ILMN_1771599	5352	PLOD2	procollagen-lysine,2-oxoglutarate 5-dioxygenase 2	-1.42102	4.67e-07
ILMN_1751081	10919	EHMT2	euchromatic histone lysine methyltransferase 2	-1.4208	2.82e-06
ILMN_1684289	55163	PNPO	pyridoxamine 5'-phosphate oxidase	-1.4187	9.29e-08
ILMN_1800390	118472	ZNF511	zinc finger protein 511	-1.41831	3.36e-07
ILMN_1760628	55684	C9orf86	RAB, member RAS oncogene family like 6	-1.41808	6.95e-07
ILMN_1697962	197370	NSMCE1	NSE1 homolog, SMC5-SMC6 complex component	-1.41799	2.07e-06
ILMN_1726986	51166	AADAT	aminoadipate aminotransferase	-1.41792	0.000462223
ILMN_1773809	116113	FOXP4	forkhead box P4	-1.41779	2.59e-06
ILMN_2119774	120227	CYP2R1	cytochrome P450 family 2 subfamily R member 1	-1.4177	6.06e-06
ILMN_1797793	645	BLVRB	biliverdin reductase B	-1.41733	2.24e-05
ILMN_1678899	10595	ERN2	endoplasmic reticulum to nucleus signaling 2	-1.41714	1.03e-06
ILMN_1727288	2125	EVPL	envoplakin	-1.41619	3.51e-07
ILMN_2398489	10280	SIGMAR1	sigma non-opioid intracellular receptor 1	-1.41547	0.000336723
ILMN_1809094	55917	AX747733		-1.41533	7.4e-06
ILMN_1795876	2873	GPS1	G protein pathway suppressor 1	-1.41521	1.42e-05
ILMN_1802905	51588	PIAS4	protein inhibitor of activated STAT 4	-1.41486	1.66e-06
ILMN_2105960	113220	KIF12	kinesin family member 12	-1.41479	2.69e-06
ILMN_1677385	114926	C8orf40	small integral membrane protein 19	-1.41456	4.32e-06
ILMN_1761804	223	ALDH9A1	aldehyde dehydrogenase 9 family member A1	-1.41412	5.17e-08
ILMN_1756898	57017	COQ9	coenzyme Q9	-1.41406	1.34e-07
ILMN_1733562	51106	TFB1M	transcription factor B1, mitochondrial	-1.41298	1.44e-05
ILMN_2306540	5152	PDE9A	phosphodiesterase 9A	-1.41268	9.42e-08
ILMN_3269719	116985	ARAP1	ArfGAP with RhoGAP domain, ankyrin repeat and PH domain 1	-1.41266	2.12e-05
ILMN_1755737	80305	TRABD	TraB domain containing	-1.4112	2.96e-07
ILMN_1737398	51495	PTPLAD1	3-hydroxyacyl-CoA dehydratase 3	-1.41113	2.68e-07
ILMN_1783985	51004	COQ6	coenzyme Q6, monooxygenase	-1.41093	0.00111181
ILMN_2167808	9032	TM4SF5	transmembrane 4 L six family member 5	-1.41078	7.16e-05
ILMN_2396272	27250	PDCD4	programmed cell death 4	-1.41015	1.13e-06
ILMN_1719660	27293	SMPDL3B	sphingomyelin phosphodiesterase acid like 3B	-1.40811	5.66e-06
ILMN_1706344	57406	ABHD6	abhydrolase domain containing 6	-1.40764	0.000136588
ILMN_2338997	8073	PTP4A2	protein tyrosine phosphatase type IVA, member 2	-1.40718	1.27e-05
ILMN_1714417	5664	PSEN2	presenilin 2	-1.4066	0.0004234
ILMN_1785528	374666	DKFZp434K1323		-1.40647	5.43e-06
ILMN_2244547	55500	ETNK1	ethanolamine kinase 1	-1.40639	4.51e-07
ILMN_1727043	79709	GLT25D1	collagen beta(1-O)galactosyltransferase 1	-1.40629	1.11e-07
ILMN_1688295	51222	ZNF219	zinc finger protein 219	-1.40558	7.95e-05
ILMN_1730572	9987	HNRPDL	heterogeneous nuclear ribonucleoprotein D like	-1.40497	8.76e-07
ILMN_1728426	3636	INPPL1	inositol polyphosphate phosphatase like 1	-1.40449	7.45e-08
ILMN_1781987	1020	CDK5	cyclin dependent kinase 5	-1.40376	0.000126445
ILMN_1780444	403	ARL3	ADP ribosylation factor like GTPase 3	-1.40325	1.16e-06
ILMN_1682863	140893	C20orf151	RBBP8 N-terminal like	-1.40321	0.000125071
ILMN_1721093	6881	TAF10	TATA-box binding protein associated factor 10	-1.4028	1.43e-07
ILMN_3245103	26824	RNU11	RNA, U11 small nuclear	-1.40203	6.11e-05
ILMN_1843198	205	AK4	adenylate kinase 4	-1.40169	9.3e-06
ILMN_1743241	10124	ARL4A	ADP ribosylation factor like GTPase 4A	-1.40165	4.11e-06
ILMN_2189222	57563	KLHL8	kelch like family member 8	-1.40066	3.43e-06
ILMN_1768732	79582	SPAG16	sperm associated antigen 16	-1.39714	2.73e-06
ILMN_1694479	57418	WDR18	WD repeat domain 18	-1.39709	1.01e-07
ILMN_1796925	1525	CXADR	CXADR, Ig-like cell adhesion molecule	-1.39633	4.97e-07
ILMN_1733538	6001	RGS10	regulator of G protein signaling 10	-1.39618	4.35e-06
ILMN_2127767	26748	GAGE12I		-1.39567	7.41e-07
ILMN_1725787	5989	RFX1	regulatory factor X1	-1.39553	0.000145397
ILMN_1726421	51108	METTL9	methyltransferase like 9	-1.39495	9.02e-05
ILMN_1693317	51112	TTC15	trafficking protein particle complex 12	-1.3949	7.5e-07
ILMN_1821517		X64709		-1.39426	7.19e-07
ILMN_3243644			RNA, 28S ribosomal N5	-1.39399	6.95e-06
ILMN_3273854	3181	HNRNPA2B1	heterogeneous nuclear ribonucleoprotein A2/B1	-1.3938	5.08e-06
ILMN_1737462	55074	OXR1	oxidation resistance 1	-1.39355	1.74e-06
ILMN_1719649	9725	TMEM63A	transmembrane protein 63A	-1.39182	1.18e-05
ILMN_1748894	84705	GTPBP3	GTP binding protein 3, mitochondrial	-1.39133	0.000299264
ILMN_1780940	5528	PPP2R5D	protein phosphatase 2 regulatory subunit B'delta	-1.39077	5.24e-05
ILMN_1815366	64772	ENGASE	endo-beta-N-acetylglucosaminidase	-1.39073	5.87e-05
ILMN_1652846	5833	PCYT2	phosphate cytidylyltransferase 2, ethanolamine	-1.39064	2.82e-05
ILMN_1703337			RNA, 18S ribosomal N5	-1.39023	3.93e-06
ILMN_1764873	1994	ELAVL1	ELAV like RNA binding protein 1	-1.39008	2.16e-06
ILMN_1810467	5518	PPP2R1A	protein phosphatase 2 scaffold subunit Aalpha	-1.38775	4.77e-07
ILMN_2193315	90141	EFCAB11	EF-hand calcium binding domain 11	-1.3864	0.000248382
ILMN_1671992	283970	PDXDC2P		-1.38632	0.000372102
ILMN_1652379	8801	SUCLG2	succinate-CoA ligase GDP-forming beta subunit	-1.38609	2.34e-05
ILMN_2131392	55100	WDR70	WD repeat domain 70	-1.38606	4.52e-06
ILMN_1791896	9166	EBAG9	estrogen receptor binding site associated, antigen, 9	-1.3852	3.02e-07
ILMN_3268880	90271	C10orf75	oligodendrocyte maturation-associated long intergenic non-coding RNA	-1.38516	7.16e-05
ILMN_1662161	54662	TBC1D13	TBC1 domain family member 13	-1.38479	0.000287585
ILMN_2143250	84188	FAR1	fatty acyl-CoA reductase 1	-1.3842	1.53e-06
ILMN_1813456				-1.38415	1.58e-06
ILMN_2092756	79073	TMEM109	transmembrane protein 109	-1.38388	0.000435771
ILMN_2227573	9446	GSTO1	glutathione S-transferase omega 1	-1.38368	4.35e-07
ILMN_3236928	28956	LAMTOR2	late endosomal/lysosomal adaptor, MAPK and MTOR activator 2	-1.38352	1.44e-07
ILMN_1722056	540	ATP7B	ATPase copper transporting beta	-1.38341	6.69e-06
ILMN_1778734	22909	FAN1	FANCD2 and FANCI associated nuclease 1	-1.38329	4.35e-05
ILMN_1770673	80709	AKNA	AT-hook transcription factor	-1.38319	0.000143873
ILMN_3307940	649446	FLJ35776	DLGAP1 antisense RNA 1	-1.38286	6.16e-05
ILMN_1756685	64798	DEPTOR	DEP domain containing MTOR interacting protein	-1.38278	0.000116859
ILMN_2064150	5639	PRRG2	proline rich and Gla domain 2	-1.38204	8.23e-07
ILMN_1757660	828	CAPS	calcyphosine	-1.38123	1.12e-05
ILMN_2326997	1725	DHPS	deoxyhypusine synthase	-1.38082	4.41e-07
ILMN_2145518	55863	TMEM126B	transmembrane protein 126B	-1.38046	2.41e-07
ILMN_2191568	10641	NPRL2	NPR2 like, GATOR1 complex subunit	-1.37938	3.47e-06
ILMN_2148012	332	EPR-1		-1.37934	0.000332157
ILMN_2413650	6491	STIL	STIL, centriolar assembly protein	-1.37831	1.05e-06
ILMN_2170949	29887	SNX10	sorting nexin 10	-1.37801	1.3e-06
ILMN_1809850	57333	RCN3	reticulocalbin 3	-1.37746	3.85e-05
ILMN_1813197	84189	SLITRK6	SLIT and NTRK like family member 6	-1.37552	0.000150519
ILMN_1686626	7919	DDX39B		-1.3755	3.74e-06
ILMN_1729650	5191	PEX7	peroxisomal biogenesis factor 7	-1.3744	6.03e-06
ILMN_1794781	7410	VAV2	vav guanine nucleotide exchange factor 2	-1.37395	0.000655596
ILMN_3239610			RNA, 18S ribosomal N5	-1.37358	3.93e-06
ILMN_2095653	125061	AFMID	arylformamidase	-1.3731	0.000167372
ILMN_1736481	79048	SECISBP2	SECIS binding protein 2	-1.37283	8.57e-06
ILMN_1759097	10962	MLLT11	MLLT11, transcription factor 7 cofactor	-1.37269	1.08e-05
ILMN_1655765	54460	MRPS21	mitochondrial ribosomal protein S21	-1.37108	3.19e-07
ILMN_1763640	57701	NCKAP5L	NCK associated protein 5 like	-1.37026	8.71e-05
ILMN_1780769	10383	TUBB2C	tubulin beta 4B class IVb	-1.36981	6.32e-07
ILMN_1706118	90861	HN1L	Jupiter microtubule associated homolog 2	-1.36859	2.36e-06
ILMN_2380163	5792	PTPRF	protein tyrosine phosphatase, receptor type F	-1.36817	1.38e-05
ILMN_1809859	7703	PCGF2	polycomb group ring finger 2	-1.36632	4.64e-06
ILMN_1738921	30	ACAA1	acetyl-CoA acyltransferase 1	-1.36607	1.99e-05
ILMN_3251232	3151	HMGN2	high mobility group nucleosomal binding domain 2	-1.36462	3.07e-06
ILMN_1711227	2762	GMDS	GDP-mannose 4,6-dehydratase	-1.36413	1.39e-07
ILMN_1658902	10522	DEAF1	DEAF1, transcription factor	-1.36341	6.2e-05
ILMN_3245600	147172	DKFZp667M2411	leucine rich repeat containing 37B pseudogene 1	-1.36255	1.19e-06
ILMN_1690386	57325	CSRP2BP		-1.36251	1.85e-06
ILMN_1912083		BI836710		-1.3622	1.24e-05
ILMN_1685441	55616	ASAP3	ArfGAP with SH3 domain, ankyrin repeat and PH domain 3	-1.36167	0.000124454
ILMN_1687315	6256	RXRA	retinoid X receptor alpha	-1.36143	4.64e-07
ILMN_1738749	23031	MAST3	microtubule associated serine/threonine kinase 3	-1.36114	1.01e-05
ILMN_1874806		BX099476		-1.35955	8.13e-07
ILMN_1775016	10205	MPZL2	myelin protein zero like 2	-1.35804	5.5e-06
ILMN_1718132	1892	ECHS1	enoyl-CoA hydratase, short chain 1	-1.35722	1.8e-06
ILMN_3291472		LOC441454		-1.35703	7.28e-05
ILMN_2371147	9274	BCL7C	BCL tumor suppressor 7C	-1.35694	0.000829113
ILMN_1807767	23199	KIAA0182	Gse1 coiled-coil protein	-1.35694	5.56e-07
ILMN_1776076	23509	POFUT1	protein O-fucosyltransferase 1	-1.35683	6.79e-07
ILMN_1706386	55630	SLC39A4	solute carrier family 39 member 4	-1.35613	4.11e-07
ILMN_1719695	64332	NFKBIZ	NFKB inhibitor zeta	-1.35564	3.86e-07
ILMN_1795839	51097	SCCPDH	saccharopine dehydrogenase (putative)	-1.35501	0.000167557
ILMN_1809027	55101	ATP5SL	distal membrane arm assembly complex 2	-1.35357	7.33e-07
ILMN_1800530	116987	AGAP1	ArfGAP with GTPase domain, ankyrin repeat and PH domain 1	-1.35258	1.55e-06
ILMN_1758412	50813	COPS7A	COP9 signalosome subunit 7A	-1.35242	4.53e-07
ILMN_2107004	2825	GPR1	G protein-coupled receptor 1	-1.35235	1.36e-05
ILMN_1750093	727956	KIAA1791		-1.3518	5.89e-06
ILMN_2360184	27130	INVS	inversin	-1.35159	1.57e-05
ILMN_1798581	84515	MCM8	minichromosome maintenance 8 homologous recombination repair factor	-1.34935	9.63e-07
ILMN_2054554	285605	DTWD2	DTW domain containing 2	-1.34908	1.94e-05
ILMN_1795428	79726	WDR59	WD repeat domain 59	-1.34899	9.46e-06
ILMN_1795400	6904	TBCD	tubulin folding cofactor D	-1.3489	5.68e-06
ILMN_2081682	64744	SMAP2	small ArfGAP2	-1.34881	1.13e-07
ILMN_1815319	146223	CMTM4	CKLF like MARVEL transmembrane domain containing 4	-1.34856	1.04e-05
ILMN_1778611	2631	GBAS	nipsnap homolog 2	-1.34834	0.00164454
ILMN_1794260	84678	KDM2B	lysine demethylase 2B	-1.34802	1.92e-06
ILMN_1785795	23173	METAP1	methionyl aminopeptidase 1	-1.34768	8.47e-07
ILMN_1774334	192286	HIGD2A	HIG1 hypoxia inducible domain family member 2A	-1.34758	3.46e-07
ILMN_1699208	4673	NAP1L1	nucleosome assembly protein 1 like 1	-1.34707	0.000136588
ILMN_2176768	22929	SEPHS1	selenophosphate synthetase 1	-1.34689	2.66e-06
ILMN_1813746	7464	CORO2A	coronin 2A	-1.34661	7.13e-06
ILMN_1731418	3431	SP110	SP110 nuclear body protein	-1.34648	0.000126595
ILMN_1794333	5451	POU2F1	POU class 2 homeobox 1	-1.34629	0.00113054
ILMN_3237623			RNA, Ro-associated Y1	-1.34623	0.00104059
ILMN_2181060	26586	CKAP2	cytoskeleton associated protein 2	-1.34522	2.22e-05
ILMN_2082209	84969	TOX2	TOX high mobility group box family member 2	-1.34506	4.18e-07
ILMN_1702899	144100	PLEKHA7	pleckstrin homology domain containing A7	-1.34486	8.24e-05
ILMN_1783676	80071	CCDC15	coiled-coil domain containing 15	-1.34469	2.02e-06
ILMN_1786429	10161	LPAR6	lysophosphatidic acid receptor 6	-1.34382	2.58e-07
ILMN_1803995	51768	TM7SF3	transmembrane 7 superfamily member 3	-1.34359	0.000201284
ILMN_1789106	3652	IPP	intracisternal A particle-promoted polypeptide	-1.34312	1.66e-05
ILMN_1680453	81618	ITM2C	integral membrane protein 2C	-1.34219	1.12e-05
ILMN_2256953	54897	CASZ1	castor zinc finger 1	-1.34165	2.87e-06
ILMN_1677509	80758	PRR7	proline rich 7, synaptic	-1.34164	6.12e-06
ILMN_1661194	23562	CLDN14	claudin 14	-1.34096	2.17e-06
ILMN_1742003	114822	RHPN1	rhophilin Rho GTPase binding protein 1	-1.34096	1.13e-05
ILMN_2136177	57472	CNOT6	CCR4-NOT transcription complex subunit 6	-1.34094	3.22e-06
ILMN_2043079	286676	ILDR1	immunoglobulin like domain containing receptor 1	-1.33999	7.71e-05
ILMN_1718297	27436	EML4	echinoderm microtubule associated protein like 4	-1.33956	2.38e-06
ILMN_1726603	521	ATP5I	ATP synthase, H+ transporting, mitochondrial Fo complex subunit E	-1.33917	1.28e-07
ILMN_1670079	115209	OMA1	OMA1 zinc metallopeptidase	-1.33854	0.000367606
ILMN_2064898	28958	CCDC56	cytochrome c oxidase assembly factor 3	-1.33839	3.16e-07
ILMN_3300198	10893	MMP24		-1.33725	0.000109777
ILMN_1743367	8322	FZD4	frizzled class receptor 4	-1.33705	7.8e-07
ILMN_2393046	387921	NHLRC3	NHL repeat containing 3	-1.33684	3.65e-05
ILMN_1805007	10505	SEMA4F	ssemaphorin 4F	-1.33668	0.000155068
ILMN_2404112	1787	TRDMT1	tRNA aspartic acid methyltransferase 1	-1.3362	9.05e-07
ILMN_1757882	84988	PPP1R16A	protein phosphatase 1 regulatory subunit 16A	-1.33577	4.91e-06
ILMN_1854833		CR624291		-1.33537	0.000177142
ILMN_1754538	84293	C10orf58	family with sequence similarity 213 member A	-1.33386	1.41e-05
ILMN_1763568	84287	ZDHHC16	zinc finger DHHC-type containing 16	-1.3335	3.59e-06
ILMN_1747119	23403	FBXO46	F-box protein 46	-1.3331	1.35e-06
ILMN_1655497	1975	EIF4B	eukaryotic translation initiation factor 4B	-1.33236	0.000147534
ILMN_3240236	140771	SMCR5	Smith-Magenis syndrome chromosome region, candidate 5 (non-protein coding)	-1.33236	3.81e-06
ILMN_1782389	3898	LAD1	ladinin 1	-1.33171	1.15e-07
ILMN_1749662	2876	GPX1	glutathione peroxidase 1	-1.3317	3.81e-06
ILMN_2131493	57506	MAVS	mitochondrial antiviral signaling protein	-1.33163	1.82e-05
ILMN_1720526	55839	CENPN	centromere protein N	-1.3313	1.9e-06
ILMN_1764166	594	BCKDHB	branched chain keto acid dehydrogenase E1 subunit beta	-1.33113	0.000122433
ILMN_1696675	8824	CES2	carboxylesterase 2	-1.33054	2.11e-06
ILMN_2384152	79574	EPS8L3	EPS8 like 3	-1.32945	0.000166104
ILMN_1741371	58986	TMEM8A	transmembrane protein 8A	-1.32933	2.71e-06
ILMN_1766658	9088	PKMYT1	protein kinase, membrane associated tyrosine/threonine 1	-1.32854	0.000311019
ILMN_1867659				-1.32792	1.38e-07
ILMN_1652006	8243	SMC1A	structural maintenance of chromosomes 1A	-1.32773	4.45e-06
ILMN_1678504	55288	RHOT1	ras homolog family member T1	-1.32723	8.76e-07
ILMN_1674036	79444	BIRC7	baculoviral IAP repeat containing 7	-1.32628	1.51e-05
ILMN_1651719	8720	MBTPS1	membrane bound transcription factor peptidase, site 1	-1.32609	3.06e-06
ILMN_1746252	5425	POLD2	DNA polymerase delta 2, accessory subunit	-1.32532	1.41e-06
ILMN_1688864	57010	CABP4	calcium binding protein 4	-1.32465	2.13e-05
ILMN_1784287	7049	TGFBR3	transforming growth factor beta receptor 3	-1.32425	1.38e-05
ILMN_1651405	65980	BRD9	bromodomain containing 9	-1.32422	1.63e-06
ILMN_1772845	11066	SNRNP35	small nuclear ribonucleoprotein U11/U12 subunit 35	-1.32403	0.000782891
ILMN_2298365	5521	PPP2R2B	protein phosphatase 2 regulatory subunit Bbeta	-1.32379	2.25e-06
ILMN_1758642	440465	FLJ90757	BAIAP2 antisense RNA 1 (head to head)	-1.3228	2.43e-06
ILMN_1731073	10753	CAPN9	calpain 9	-1.32236	0.000234686
ILMN_1689665	8883	NAE1	NEDD8 activating enzyme E1 subunit 1	-1.32222	4.87e-07
ILMN_1765606	10138	YAF2	YY1 associated factor 2	-1.32179	1.6e-06
ILMN_1783843	60672	MIIP	migration and invasion inhibitory protein	-1.32124	0.000176298
ILMN_1803045	114791	TUBGCP5	tubulin gamma complex associated protein 5	-1.32108	4.51e-05
ILMN_1707481	29068	ZBTB44	zinc finger and BTB domain containing 44	-1.31991	0.000136588
ILMN_1745329	78994	PRR14	proline rich 14	-1.31941	2.35e-07
ILMN_1665095	26012	NELF	NMDA receptor synaptonuclear signaling and neuronal migration factor	-1.31925	9.34e-06
ILMN_1756999	5934	RBL2	RB transcriptional corepressor like 2	-1.31766	4.8e-05
ILMN_2187718	10063	COX17	COX17, cytochrome c oxidase copper chaperone	-1.31764	1.6e-07
ILMN_2282077	142678	MIB2	mindbomb E3 ubiquitin protein ligase 2	-1.31764	2.28e-05
ILMN_1751051	79020	C7orf25	chromosome 7 open reading frame 25	-1.31672	0.00105924
ILMN_1790625	11335	CBX3	chromobox 3	-1.31609	0.00216473
ILMN_1733690	9465	AKAP7	A-kinase anchoring protein 7	-1.31514	2.82e-07
ILMN_1764571	57636	ARHGAP23	Rho GTPase activating protein 23	-1.31332	1.84e-06
ILMN_1658678	113174	SAAL1	serum amyloid A like 1	-1.31328	1e-06
ILMN_1697682	9400	RECQL5	RecQ like helicase 5	-1.31325	3.68e-05
ILMN_1653836	25758	C11orf41	KIAA1549 like	-1.31228	8.96e-05
ILMN_1683883	95	ACY1		-1.31224	3.53e-05
ILMN_1653001	91768	CABLES1	Cdk5 and Abl enzyme substrate 1	-1.31207	3.44e-07
ILMN_1712400	5269	SERPINB6	serpin family B member 6	-1.31075	1.97e-07
ILMN_2390299	5696	PSMB8	proteasome subunit beta 8	-1.31063	0.00014604
ILMN_1811104	56983	MDSRP	protein O-glucosyltransferase 1	-1.31057	4.23e-07
ILMN_1658628		C14orf72	long intergenic non-protein coding RNA 239	-1.31017	0.00108941
ILMN_1689445	5437	POLR2H	RNA polymerase II subunit H	-1.30974	4.77e-07
ILMN_2205050	5613	PRKX	protein kinase, X-linked	-1.3091	0.000299119
ILMN_3260345	3267	AGFG1	ArfGAP with FG repeats 1	-1.30787	0.000372244
ILMN_1755741	1602	DACH1	dachshund family transcription factor 1	-1.30755	0.000233329
ILMN_1663954	51497	TH1L	negative elongation factor complex member C/D	-1.3075	8.32e-08
ILMN_1728845	6602	SMARCD1	SWI/SNF related, matrix associated, actin dependent regulator of chromatin, subfamily d, member 1	-1.30719	3.09e-06
ILMN_1797933	63875	MRPL17	mitochondrial ribosomal protein L17	-1.30716	6.74e-07
ILMN_3201643		BC029255		-1.30585	0.000425927
ILMN_1671326	26523	EIF2C1	argonaute 1, RISC catalytic component	-1.30527	0.000172533
ILMN_2192620	90379	DCAF15	DDB1 and CUL4 associated factor 15	-1.30465	2.23e-05
ILMN_1734707	166012	CHST13	carbohydrate sulfotransferase 13	-1.30429	9.05e-06
ILMN_1712312	8766	RAB11A	RAB11A, member RAS oncogene family	-1.30369	1.97e-06
ILMN_1810392	741	ZNHIT2	zinc finger HIT-type containing 2	-1.30359	2.21e-05
ILMN_1781281	27077	B9D1	B9 domain containing 1	-1.30259	0.000110553
ILMN_1714165	6483	ST3GAL2	ST3 beta-galactoside alpha-2,3-sialyltransferase 2	-1.30256	0.000229346
ILMN_1671292	390705	LOC390705	protein phosphatase 2 regulatory subunit B'', beta pseudogene	-1.3018	1.57e-05
ILMN_1667670	10166	SLC25A15	solute carrier family 25 member 15	-1.30166	5.05e-06
ILMN_1670948	90121	TSR2	TSR2, ribosome maturation factor	-1.30164	1.29e-06
ILMN_2134765	401251	C6orf26		-1.30152	1.43e-06
ILMN_3241081		BC038245		-1.30137	2.2e-05
ILMN_1762003	7095	SEC62	SEC62 homolog, preprotein translocation factor	-1.30005	1.91e-06
ILMN_1657361	23492	CBX7	chromobox 7	-1.29988	5.94e-05
ILMN_1771224	220134	SKA1	spindle and kinetochore associated complex subunit 1	-1.29983	0.000758113
ILMN_1779182	26022	TMEM98	transmembrane protein 98	-1.29967	1.31e-07
ILMN_1730685	54948	MRPL16	mitochondrial ribosomal protein L16	-1.2975	4.31e-06
ILMN_1692473	3276	PRMT1	protein arginine methyltransferase 1	-1.29742	5.84e-07
ILMN_1672102	5787	PTPRB	protein tyrosine phosphatase, receptor type B	-1.29637	6.08e-06
ILMN_1660359				-1.29605	1.59e-05
ILMN_1779616	8802	SUCLG1	succinate-CoA ligase alpha subunit	-1.29558	1.14e-06
ILMN_1661170	4714	NDUFB8	NADH:ubiquinone oxidoreductase subunit B8	-1.29517	1.19e-06
ILMN_1666976	23646	PLD3	phospholipase D family member 3	-1.2948	9.32e-07
ILMN_1778240	54438	GFOD1	glucose-fructose oxidoreductase domain containing 1	-1.29395	1.47e-06
ILMN_2400219	6717	SRI	sorcin	-1.29365	0.000679543
ILMN_1656913	4190	MDH1	malate dehydrogenase 1	-1.29267	2.79e-06
ILMN_1765076	55198	APPL2	adaptor protein, phosphotyrosine interacting with PH domain and leucine zipper 2	-1.29161	0.000261973
ILMN_1741219	10325	RRAGB	Ras related GTP binding B	-1.29053	9.5e-05
ILMN_1809141	51147	ING4	inhibitor of growth family member 4	-1.28997	0.000543259
ILMN_3249658	100134868	LOC100134868	uncharacterized LOC100134868	-1.28974	1.79e-05
ILMN_1719286	5476	CTSA	cathepsin A	-1.28938	4.91e-05
ILMN_1781516	11198	SUPT16H	SPT16 homolog, facilitates chromatin remodeling subunit	-1.28836	2.54e-05
ILMN_1655952	374666	WASH3P	WASH complex subunit 1	-1.28832	3.96e-07
ILMN_1667857	84934	C12orf52	RBPJ interacting and tubulin associated 1	-1.28575	4.96e-06
ILMN_1676014	728635	DHRS4L1	dehydrogenase/reductase 4 like 1	-1.2852	0.000930619
ILMN_1805377	22932	POMZP3		-1.28475	6.02e-07
ILMN_1748968	83734	ATG10	autophagy related 10	-1.28455	3.78e-05
ILMN_1750167	80742	PRR3	proline rich 3	-1.2842	0.000312365
ILMN_3245452	317662	FAM149B1	family with sequence similarity 149 member B1	-1.28351	2.87e-06
ILMN_1695711	54491	FAM105A	family with sequence similarity 105 member A	-1.28346	0.000452927
ILMN_1674498	340277	C7orf46	family with sequence similarity 221 member A	-1.28127	7.79e-05
ILMN_1776080	8225	GTPBP6	GTP binding protein 6 (putative)	-1.28073	2.82e-07
ILMN_1787718	376497	SLC27A1	solute carrier family 27 member 1	-1.28062	1.15e-05
ILMN_1705442	123920	CMTM3	CKLF like MARVEL transmembrane domain containing 3	-1.28051	2.05e-06
ILMN_2405018	5500	PPP1CB	protein phosphatase 1 catalytic subunit beta	-1.27914	2e-06
ILMN_1671913	27037	TRMT2A	tRNA methyltransferase 2 homolog A	-1.27851	0.000606006
ILMN_3251587		AK057879	RNA, 28S ribosomal N5	-1.27772	2.37e-06
ILMN_1769545	27339	PRPF19	pre-mRNA processing factor 19	-1.27658	3.22e-06
ILMN_1870041		AJ227862		-1.27658	8.79e-05
ILMN_2400922	4987	OPRL1	opioid related nociceptin receptor 1	-1.2761	3.07e-05
ILMN_1690114	401494	PTPLAD2		-1.27574	9.73e-06
ILMN_2326713	977	CD151	CD151 molecule (Raph blood group)	-1.27519	2.44e-06
ILMN_3236377	205327	C2orf69	chromosome 2 open reading frame 69	-1.27513	5.5e-06
ILMN_1682775	1906	EDN1	endothelin 1	-1.27472	0.000123416
ILMN_1779886	57533	TBC1D14	TBC1 domain family member 14	-1.27428	3.93e-06
ILMN_1740493	7188	TRAF5	TNF receptor associated factor 5	-1.27421	0.000105681
ILMN_3272768	29092	HSPC157	long intergenic non-protein coding RNA 339	-1.27362	1.33e-05
ILMN_1677877	7332	UBE2L3	ubiquitin conjugating enzyme E2 L3	-1.27338	8.13e-07
ILMN_1805668	90649	FDPSL2A		-1.27296	1.54e-05
ILMN_1718265	9474	ATG5	autophagy related 5	-1.27239	0.00030877
ILMN_1779040	83444	INO80B	INO80 complex subunit B	-1.27199	5.58e-05
ILMN_1783681	64981	MRPL34	mitochondrial ribosomal protein L34	-1.27176	5.51e-06
ILMN_2073307	3586	IL10	interleukin 10	-1.27174	5.28e-06
ILMN_1769259	338440	ANO9	anoctamin 9	-1.27087	1.47e-06
ILMN_2052163	54432	YIPF1	Yip1 domain family member 1	-1.27084	1.21e-06
ILMN_3297510	81926	FAM108A1	abhydrolase domain containing 17A	-1.27012	3.61e-05
ILMN_1744725	90135	BTBD6	BTB domain containing 6	-1.26884	3.34e-06
ILMN_1771734	8833	GMPS	guanine monophosphate synthase	-1.26813	4.68e-07
ILMN_1776327		BM008292		-1.26737	4.1e-05
ILMN_1716480	65057	ACD	ACD, shelterin complex subunit and telomerase recruitment factor	-1.2673	4.46e-07
ILMN_1788180	5872	RAB13	RAB13, member RAS oncogene family	-1.26708	8.94e-05
ILMN_3243175	727832	GOLGA6L6	golgin A6 family-like 6	-1.26593	1.19e-05
ILMN_1812031	5064	PALM	paralemmin	-1.26552	7.09e-06
ILMN_1741957	10244	RABEPK	Rab9 effector protein with kelch motifs	-1.26455	1.14e-06
ILMN_1769201	1999	ELF3	E74 like ETS transcription factor 3	-1.26442	8.27e-07
ILMN_1767934	5125	PCSK5	proprotein convertase subtilisin/kexin type 5	-1.26438	2.51e-06
ILMN_1651964	10057	ABCC5	ATP binding cassette subfamily C member 5	-1.26428	0.000487888
ILMN_1703433	57048	PLSCR3		-1.26371	1.97e-07
ILMN_1664994	9562	MINPP1	multiple inositol-polyphosphate phosphatase 1	-1.26293	6.19e-05
ILMN_2119692	51380	CSAD	cysteine sulfinic acid decarboxylase	-1.26266	0.000526191
ILMN_3209832	100131801	LOC100131801	PET100 homolog	-1.25991	9.01e-07
ILMN_1810531	1819	DRG2	developmentally regulated GTP binding protein 2	-1.25983	2.72e-05
ILMN_2323944	83541	FAM110A	family with sequence similarity 110 member A	-1.25975	1.1e-05
ILMN_1687303	80724	ACAD10	acyl-CoA dehydrogenase family member 10	-1.25938	0.000484754
ILMN_1779663	79979	TRMT2B	tRNA methyltransferase 2 homolog B	-1.25881	0.000108769
ILMN_1804812	64682	ANAPC1	anaphase promoting complex subunit 1	-1.25841	8.86e-07
ILMN_1720865	114881	OSBPL7	oxysterol binding protein like 7	-1.25754	4.24e-06
ILMN_1756152	79157	MFSD11	major facilitator superfamily domain containing 11	-1.25753	1.57e-05
ILMN_2053921	832	CAPZB	capping actin protein of muscle Z-line beta subunit	-1.25644	1.6e-05
ILMN_2113738	157777	C8orf45	minichromosome maintenance domain containing 2	-1.25619	0.000170888
ILMN_2305225	65009	NDRG4	NDRG family member 4	-1.25591	1.63e-06
ILMN_1790315	79846	C7orf63	cilia and flagella associated protein 69	-1.25568	1.18e-05
ILMN_2182335	196528	ARID2	AT-rich interaction domain 2	-1.25514	0.000258967
ILMN_2235137	2177	FANCD2	Fanconi anemia complementation group D2	-1.25466	7.21e-06
ILMN_1689070	10229	COQ7	coenzyme Q7, hydroxylase	-1.25403	0.000105575
ILMN_2124386	5863	RGL2	ral guanine nucleotide dissociation stimulator like 2	-1.25388	1.76e-05
ILMN_1713301	9993	DGCR2	DiGeorge syndrome critical region gene 2	-1.25381	6.37e-05
ILMN_1789240	64223	MLST8	MTOR associated protein, LST8 homolog	-1.25341	1.52e-05
ILMN_3227994	6767	ST13	ST13, Hsp70 interacting protein	-1.25311	0.000701088
ILMN_1780255	5653	KLK6	kallikrein related peptidase 6	-1.25295	4.03e-05
ILMN_1728298	388228	SBK1	SH3 domain binding kinase 1	-1.25282	9.88e-05
ILMN_2336982	27020	NPTN	neuroplastin	-1.25095	3.69e-07
ILMN_1722218	79143	MBOAT7	membrane bound O-acyltransferase domain containing 7	-1.25063	3.48e-05
ILMN_3307025	55146	ZDHHC4	zinc finger DHHC-type containing 4	-1.24952	5.58e-05
ILMN_1805512	64743	WDR13	WD repeat domain 13	-1.24935	3.76e-06
ILMN_1682930	6494	SIPA1	signal-induced proliferation-associated 1	-1.24777	5.94e-06
ILMN_1769118	10801	Sep 09	septin 9	-1.24665	5.19e-07
ILMN_1694980	4669	NAGLU	N-acetyl-alpha-glucosaminidase	-1.24587	4.51e-06
ILMN_1699521	400986	LOC100506123	uncharacterized LOC100506123	-1.24573	1.78e-06
ILMN_1734867	7181	NR2C1	nuclear receptor subfamily 2 group C member 1	-1.24523	9.31e-06
ILMN_3200854	10819	OR7E14P	olfactory receptor family 7 subfamily E member 14 pseudogene	-1.24509	0.000243112
ILMN_3187771	55449	C14orf167	DHRS4 antisense RNA 1	-1.24426	9.37e-06
ILMN_1739008	79065	ATG9A	autophagy related 9A	-1.24409	5.97e-05
ILMN_1717793	64073	C19orf33	chromosome 19 open reading frame 33	-1.24371	4.01e-07
ILMN_1656129	57181	SLC39A10	solute carrier family 39 member 10	-1.24227	5.94e-05
ILMN_1785218	23788	MTCH2	mitochondrial carrier 2	-1.24212	0.00111123
ILMN_1780825	6237	RRAS	RAS related	-1.242	7.76e-06
ILMN_1719158	1487	CTBP1	C-terminal binding protein 1	-1.24162	8.83e-06
ILMN_3236765	246721	POLR2J2	RNA polymerase II subunit J3	-1.24143	2.7e-06
ILMN_2138435	23107	MRPS27	mitochondrial ribosomal protein S27	-1.24138	2.49e-05
ILMN_2047885	56127	PCDHB9	protocadherin beta 9	-1.24102	6.95e-05
ILMN_1689001	1019	CDK4	cyclin dependent kinase 4	-1.24036	1.66e-06
ILMN_2245305	26090	ABHD12	abhydrolase domain containing 12	-1.23978	1.43e-05
ILMN_1712026	114548	NLRP3	NLR family pyrin domain containing 3	-1.23879	7.09e-06
ILMN_1687867	3856	KRT8	keratin 8	-1.23847	1.59e-05
ILMN_1705390	84861	KLHL22	kelch like family member 22	-1.2382	0.000613313
ILMN_1769926	1627	DBN1	drebrin 1	-1.23804	6.22e-07
ILMN_1694603	6599	SMARCC1	SWI/SNF related, matrix associated, actin dependent regulator of chromatin subfamily c member 1	-1.23761	8.34e-07
ILMN_3242977	644873	FLJ33630	long intergenic non-protein coding RNA 1184	-1.23673	7.52e-06
ILMN_1682699	5089	PBX2	PBX homeobox 2	-1.23562	6.46e-05
ILMN_1713496	8869	ST3GAL5	ST3 beta-galactoside alpha-2,3-sialyltransferase 5	-1.23543	3.02e-05
ILMN_1652185	3566	IL4R	interleukin 4 receptor	-1.23515	8.8e-06
ILMN_1686254	26071	FAM127B	retrotransposon Gag like 8A	-1.23496	1.72e-06
ILMN_3243899	286144	C8orf83	triple QxxK/R motif containing	-1.23467	8.43e-05
ILMN_1771333	961	CD47	CD47 molecule	-1.23441	4.5e-06
ILMN_1733627	23327	NEDD4L	neural precursor cell expressed, developmentally down-regulated 4-like, E3 ubiquitin protein ligase	-1.23307	1.46e-05
ILMN_1862217	83464	APH1B	aph-1 homolog B, gamma-secretase subunit	-1.23261	0.000263098
ILMN_1790807	7508	XPC	XPC complex subunit, DNA damage recognition and repair factor	-1.23233	9.4e-05
ILMN_1658504	1119	CHKA	choline kinase alpha	-1.23226	6.91e-07
ILMN_1653042	80270	HSD3B7	hydroxy-delta-5-steroid dehydrogenase, 3 beta- and steroid delta-isomerase 7	-1.23184	7.5e-07
ILMN_1807206	115817	DHRS1	dehydrogenase/reductase 1	-1.23174	2.07e-06
ILMN_1693394	10295	BCKDK	branched chain ketoacid dehydrogenase kinase	-1.23167	3.42e-07
ILMN_1744534	144363	LYRM5	electron transfer flavoprotein regulatory factor 1	-1.2305	4.29e-05
ILMN_2273224	57835	SLC4A5	solute carrier family 4 member 5	-1.22954	9.9e-06
ILMN_1710192		BX640895		-1.22908	7.1e-05
ILMN_2261784	219771	CCNY	cyclin Y	-1.22855	3.83e-05
ILMN_2150465	64417	C5orf28	transmembrane protein 267	-1.22755	0.000397997
ILMN_1719471	4437	MSH3	mutS homolog 3	-1.22668	7.68e-05
ILMN_1748578	5885	RAD21	RAD21 cohesin complex component	-1.22448	0.000101283
ILMN_1805992	57698	KIAA1598	shootin 1	-1.22438	6.71e-05
ILMN_1824898	4204	MECP2		-1.22371	0.000320471
ILMN_1793290	55112	WDR60	WD repeat domain 60	-1.22241	2.73e-06
ILMN_1690320	64927	TTC23	tetratricopeptide repeat domain 23	-1.22237	4.15e-06
ILMN_2049303	1632	ECI1	enoyl-CoA delta isomerase 1	-1.22158	3.22e-05
ILMN_2231242	3146	HMGB1	high mobility group box 1	-1.22125	3.1e-05
ILMN_1697544	123096	SLC25A29	solute carrier family 25 member 29	-1.22113	0.00027456
ILMN_1732089	84245	MRI1	methylthioribose-1-phosphate isomerase 1	-1.22037	0.00184901
ILMN_1733667	60625	DHX35	DEAH-box helicase 35	-1.21912	0.000484697
ILMN_1672080	2063	NR2F6	nuclear receptor subfamily 2 group F member 6	-1.21891	5.95e-06
ILMN_3249419	401149	FLJ14186	long intergenic non-protein coding RNA 1061	-1.21695	8.52e-05
ILMN_3226700	116412	ZNF837	zinc finger protein 837	-1.21645	0.00138261
ILMN_1809957	1175	AP2S1	adaptor related protein complex 2 sigma 1 subunit	-1.21608	4.52e-07
ILMN_1718207	9869	SETDB1	SET domain bifurcated 1	-1.21591	1.55e-05
ILMN_2220729	10143	CLEC3A	C-type lectin domain family 3 member A	-1.21585	0.0001962
ILMN_1671791	5106	PCK2	phosphoenolpyruvate carboxykinase 2, mitochondrial	-1.21572	1.3e-06
ILMN_3205910	100131541	ZNF483		-1.21556	1.96e-06
ILMN_1699859	8443	GNPAT	glyceronephosphate O-acyltransferase	-1.21552	1.53e-06
ILMN_2232520	23243	ANKRD28	ankyrin repeat domain 28	-1.21506	7.36e-06
ILMN_2117809	64841	GNPNAT1		-1.21442	2.14e-05
ILMN_3298410	90233	ZNF551		-1.21383	1.25e-05
ILMN_1736623	51517	NCKIPSD	NCK interacting protein with SH3 domain	-1.21378	2.59e-06
ILMN_1720287	1877	E4F1	E4F transcription factor 1	-1.21348	4.38e-06
ILMN_1812105	80339	PNPLA3		-1.21333	1.34e-05
ILMN_1768469	6947	TCN1	transcobalamin 1	-1.21291	1.71e-06
ILMN_1737813	79033	ERI3	ERI1 exoribonuclease family member 3	-1.21242	2.24e-06
ILMN_1811437	745	C11orf9	myelin regulatory factor	-1.21219	4.07e-06
ILMN_1770719	23277	KIAA0664	clustered mitochondria homolog	-1.21217	2.99e-05
ILMN_1838863	317762	CCDC85C	coiled-coil domain containing 85C	-1.21192	1.04e-05
ILMN_1699737	10131	TRAP1	TNF receptor associated protein 1	-1.21191	3.41e-06
ILMN_1763605	11083	DIDO1	death inducer-obliterator 1	-1.21155	8.1e-05
ILMN_1718907	10194	TSHZ1	teashirt zinc finger homeobox 1	-1.20994	9.06e-06
ILMN_1793367	5143	LOC729966	uncharacterized LOC729966	-1.20979	4.71e-06
ILMN_3240541	24139	EML2	echinoderm microtubule associated protein like 2	-1.20881	4.56e-05
ILMN_3305949	144983	HNRNPA1L2		-1.20857	0.000902427
ILMN_1775573	286148	DPY19L4	dpy-19 like 4	-1.20823	1.02e-05
ILMN_1771149	9801	MRPL19	mitochondrial ribosomal protein L19	-1.20819	7.1e-07
ILMN_1739659	64429	ZDHHC6	zinc finger DHHC-type containing 6	-1.20803	1.19e-06
ILMN_1685916	11004	KIF2C	kinesin family member 2C	-1.20631	4.78e-06
ILMN_2061185	25970	SH2B1	SH2B adaptor protein 1	-1.20624	0.000561696
ILMN_1668507	23576	DDAH1	dimethylarginine dimethylaminohydrolase 1	-1.20616	4.23e-05
ILMN_1680703	64960	MRPS15	mitochondrial ribosomal protein S15	-1.20615	7.41e-06
ILMN_1755051	114327	EFHC1	EF-hand domain containing 1	-1.20614	5.74e-06
ILMN_2193980	10058	ABCB6	ATP binding cassette subfamily B member 6 (Langereis blood group)	-1.20613	1.86e-05
ILMN_1796245	1777	DNASE2	deoxyribonuclease 2, lysosomal	-1.20612	4.1e-06
ILMN_1682919	5051	PAFAH2	platelet activating factor acetylhydrolase 2	-1.20605	0.000849725
ILMN_1691048	5003	SLC22A18AS	solute carrier family 22 member 18 antisense	-1.20542	8.54e-06
ILMN_2093427	90525	SHF	Src homology 2 domain containing F	-1.20525	4.07e-06
ILMN_2313901	5066	PAM	peptidylglycine alpha-amidating monooxygenase	-1.20487	9.02e-06
ILMN_1780598	8554	PIAS1	protein inhibitor of activated STAT 1	-1.20482	3.12e-06
ILMN_1785324	4522	MTHFD1	methylenetetrahydrofolate dehydrogenase, cyclohydrolase and formyltetrahydrofolate synthetase 1	-1.20458	0.000708336
ILMN_1733703	51512	GTSE1	tRNA 5-methylaminomethyl-2-thiouridylate methyltransferase	-1.20442	0.000113025
ILMN_1738237	64342	HS1BP3	HCLS1 binding protein 3	-1.20349	1.74e-05
ILMN_1704571	9679	FAM53B	family with sequence similarity 53 member B	-1.20294	5.89e-05
ILMN_1777881	26262	TSPAN17	tetraspanin 17	-1.20285	1.25e-06
ILMN_1784436	80728	ARHGAP39	Rho GTPase activating protein 39	-1.20239	7.13e-06
ILMN_1690371	65003	MRPL11	mitochondrial ribosomal protein L11	-1.20226	3.92e-06
ILMN_3301740	729887	LOC729887		-1.20215	0.00185844
ILMN_1730888	340252	ZNF680	zinc finger protein 680	-1.20191	1.27e-06
ILMN_1722738	79641	ROGDI	rogdi homolog	-1.20045	3.65e-05
ILMN_1656297	54059	YBEY	ybeY metallopeptidase (putative)	-1.20016	3.22e-05
ILMN_2169025	126119	JOSD2	Josephin domain containing 2	-1.19969	0.000137373
ILMN_1814971	22980	TCF25	transcription factor 25	-1.19946	5e-07
ILMN_1808404	64285	RHBDF1	rhomboid 5 homolog 1	-1.19925	1.04e-06
ILMN_1664798	9380	GRHPR	glyoxylate and hydroxypyruvate reductase	-1.19911	0.000375618
ILMN_1687403	64976	MRPL40	mitochondrial ribosomal protein L40	-1.19907	6.54e-07
ILMN_1658802	200185	KRTCAP2	keratinocyte associated protein 2	-1.19811	1.23e-06
ILMN_1660942		BU146290		-1.1979	0.000394969
ILMN_1916457	9731	KIAA0562		-1.1974	0.000334596
ILMN_2364110	2629	GBA	glucosylceramidase beta	-1.19735	0.000257514
ILMN_3244929		BCRP2	breakpoint cluster region pseudogene 2	-1.19718	9.2e-05
ILMN_1693221	64946	CENPH	centromere protein H	-1.19635	0.000302095
ILMN_1697268	84034	EMILIN2	elastin microfibril interfacer 2	-1.19581	9.89e-06
ILMN_1661537	54741	LEPROT	leptin receptor overlapping transcript	-1.1957	6.07e-06
ILMN_1792669	3141	HLCS	holocarboxylase synthetase	-1.19551	5.13e-05
ILMN_3307827	3338	DNAJC4	DnaJ heat shock protein family (Hsp40) member C4	-1.19532	9.67e-05
ILMN_3305772	401357	DQ581928		-1.19531	0.000504706
ILMN_1680925	9368	SLC9A3R1	SLC9A3 regulator 1	-1.19527	1.58e-06
ILMN_2186877	55096	EBLN2	endogenous Bornavirus like nucleoprotein 2	-1.19486	1.31e-05
ILMN_1661439	10211	FLOT1	flotillin 1	-1.19456	6.91e-06
ILMN_2383107	27072	VPS41	VPS41, HOPS complex subunit	-1.19431	7.43e-05
ILMN_1766573	7012	TERC	telomerase RNA component	-1.19415	0.000574202
ILMN_1691717	79651	RHBDF2	rhomboid 5 homolog 2	-1.19369	8.9e-06
ILMN_1652409	55812	SPATA7	spermatogenesis associated 7	-1.19366	6.97e-05
ILMN_2308582	1727	CYB5R3	cytochrome b5 reductase 3	-1.1933	0.000223023
ILMN_1793386	9968	MED12	mediator complex subunit 12	-1.19265	5.21e-05
ILMN_1803862	389812	LCN15	lipocalin 15	-1.19257	3.06e-05
ILMN_1656868	23117	NPIPL3		-1.19223	2.04e-05
ILMN_1680996	240	ALOX5	arachidonate 5-lipoxygenase	-1.19221	1.42e-06
ILMN_1672504	8566	PDXK	pyridoxal kinase	-1.19186	4.03e-06
ILMN_2151075	55565	ZNF821	zinc finger protein 821	-1.1912	3.76e-05
ILMN_2075794	126205	NLRP8	NLR family pyrin domain containing 8	-1.19089	7.06e-05
ILMN_2134224	57130	ATP13A1	ATPase 13A1	-1.19085	0.000307742
ILMN_1778668	6876	TAGLN	transgelin	-1.1893	0.000102845
ILMN_3244728	90338	ZNF160		-1.18924	8.44e-06
ILMN_2381296	2954	GSTZ1	glutathione S-transferase zeta 1	-1.18917	9.5e-05
ILMN_2372922	5524	PPP2R4	protein phosphatase 2 phosphatase activator	-1.18912	0.00018698
ILMN_1813400	84869	CBR4	carbonyl reductase 4	-1.18886	0.000122902
ILMN_2217329	285148	IAH1	isoamyl acetate hydrolyzing esterase 1 (putative)	-1.1884	0.000132647
ILMN_1688178	27341	RRP7A	ribosomal RNA processing 7 homolog A	-1.1883	2.73e-06
ILMN_1698491	53615	MBD3	methyl-CpG binding domain protein 3	-1.18823	1.66e-05
ILMN_2185884	10901	DHRS4	dehydrogenase/reductase 4	-1.18787	3.75e-06
ILMN_2131293	200810	ALG1L	ALG1, chitobiosyldiphosphodolichol beta-mannosyltransferase like	-1.18707	5.55e-05
ILMN_1762312	55572	FOXRED1	FAD dependent oxidoreductase domain containing 1	-1.18705	2.13e-06
ILMN_1714384	5095	PCCA	propionyl-CoA carboxylase alpha subunit	-1.18635	8.52e-07
ILMN_3293146	29058	C20orf30	transmembrane protein 230	-1.18607	2.58e-06
ILMN_1726025	171023	ASXL1	additional sex combs like 1, transcriptional regulator	-1.18593	8.43e-06
ILMN_1696568	27032	ATP2C1	ATPase secretory pathway Ca2+ transporting 1	-1.18589	5.74e-06
ILMN_1652163	1856	DVL2	dishevelled segment polarity protein 2	-1.18561	0.000102767
[truncated: 27,583 more rows]

## Sheet: HGC178
HGC178 (wild type) - Differentially expressed genes IMD-3 vs. Control (48 h treatment)
Genes were considered significantly deregulated if they exhibit a Benjamini-Hochberg-adjusted p-value ≤ 0.05 and a log2(Fold change) ≥ 1 or log2(Fold change) ≤ -1, describing a minimum 2-fold up-/downregulation. Those genes were used for IPA.
IlluminaID	Entrez	Symbol	Genename	log2FC	p.value.adjustedBH
ILMN_1805916	8508	NIPSNAP1	nipsnap homolog 1	-4.35992	6.03805e-16
ILMN_2354515	25915	NDUFAF3	NADH:ubiquinone oxidoreductase complex assembly factor 3	-4.33154	1.02685e-17
ILMN_1751092	258	AMBN	ameloblastin	-4.2518	3.38319e-13
ILMN_3238435	677800	SNORA12	small nucleolar RNA, H/ACA box 12	-4.165	1.21817e-11
ILMN_2309534	201299	RDM1	RAD52 motif containing 1	-4.14123	5.46755e-14
ILMN_2054121	389383	C6orf126	colipase like 2	-4.09596	1.72905e-13
ILMN_1772644	256364	EML3	echinoderm microtubule associated protein like 3	-4.02752	8.27577e-15
ILMN_1693394	10295	BCKDK	branched chain ketoacid dehydrogenase kinase	-3.8475	3.86422e-13
ILMN_1696183	3049	HBQ1	hemoglobin subunit theta 1	-3.74217	9.47775e-16
ILMN_2076600	9452	ITM2A	integral membrane protein 2A	-3.62346	1.9286e-15
ILMN_1803194	2584	GALK1	galactokinase 1	-3.61015	1.56238e-14
ILMN_1663538	171425	CLYBL	citrate lyase beta like	-3.60131	1.53325e-11
ILMN_1711030	26873	OPLAH	5-oxoprolinase, ATP-hydrolysing	-3.56291	4.77696e-11
ILMN_2201533	254863	C17orf61	transmembrane protein 256	-3.52999	2.44535e-15
ILMN_1723625	5871	MAP4K2	mitogen-activated protein kinase kinase kinase kinase 2	-3.50719	5.88996e-15
ILMN_1694111	11284	PNKP	polynucleotide kinase 3'-phosphatase	-3.49046	2.89649e-14
ILMN_1683883	95	ACY1		-3.41608	3.45928e-12
ILMN_2298818	6235	RPS29	ribosomal protein S29	-3.26977	8.31511e-13
ILMN_2364674	83707	TRPT1	tRNA phosphotransferase 1	-3.25739	3.36252e-13
ILMN_1715324	7923	HSD17B8	hydroxysteroid 17-beta dehydrogenase 8	-3.23952	6.30539e-12
ILMN_1711823	80233	C17orf70	FA core complex associated protein 100	-3.23826	1.14942e-14
ILMN_1718972	113655	MFSD3	major facilitator superfamily domain containing 3	-3.214	4.82747e-14
ILMN_1673548	29094	HSPC159	galectin like	-3.20258	1.80744e-12
ILMN_1767556	11067	C10orf10	DEPP1, autophagy regulator	-3.20101	3.36252e-13
ILMN_1654629	84286	TMEM175	transmembrane protein 175	-3.20045	8.26801e-11
ILMN_1672720	8492	PRSS12	serine protease 12	-3.19411	9.87336e-13
ILMN_1763587	64102	TNMD	tenomodulin	-3.18872	8.39725e-14
ILMN_2077094	738	C11orf2	VPS51, GARP complex subunit	-3.17625	1.41971e-11
ILMN_1800634	4833	NME4	NME/NM23 nucleoside diphosphate kinase 4	-3.16604	5.88996e-15
ILMN_1654609	114915	TIGA1	EPB41L4A antisense RNA 1	-3.16408	5.88996e-15
ILMN_1753729	3827	KNG1	kininogen 1	-3.10972	3.00976e-13
ILMN_1780825	6237	RRAS	RAS related	-3.08593	2.51569e-11
ILMN_3307025	55146	ZDHHC4	zinc finger DHHC-type containing 4	-3.05908	3.36252e-13
ILMN_1714577	55753	OGDHL	oxoglutarate dehydrogenase like	-3.05391	8.45587e-15
ILMN_1736752	118881	COMTD1	catechol-O-methyltransferase domain containing 1	-3.04238	9.1235e-11
ILMN_1678678	2542	SLC37A4	solute carrier family 37 member 4	-3.04128	5.88996e-15
ILMN_1656837	5947	RBP1	retinol binding protein 1	-3.02062	5.23573e-14
ILMN_1779241	1428	CRYM	crystallin mu	-3.00548	2.50032e-12
ILMN_1790537	116028	C16orf75	RecQ mediated genome instability 2	-2.99461	3.36252e-13
ILMN_1711894	4602	MYB	MYB proto-oncogene, transcription factor	-2.99431	1.03427e-12
ILMN_1711904	83463	MXD3	MAX dimerization protein 3	-2.98865	3.3067e-11
ILMN_1761138	286257	C9orf142	PAXX, non-homologous end joining factor	-2.97762	5.13239e-12
ILMN_1796923	81691	LOC81691	RNA exonuclease 5	-2.9604	1.94168e-12
ILMN_1690223	26047	CNTNAP2	contactin associated protein like 2	-2.94245	1.26205e-10
ILMN_2068498	5462	POU5F1B	POU class 5 homeobox 1B	-2.93189	7.59111e-13
ILMN_1770673	80709	AKNA	AT-hook transcription factor	-2.90157	2.50032e-12
ILMN_1657810	132160	PPM1M	protein phosphatase, Mg2+/Mn2+ dependent 1M	-2.88359	4.56537e-12
ILMN_1731064	56997	ADCK3	coenzyme Q8A	-2.88105	1.04681e-12
ILMN_2307903	7412	VCAM1	vascular cell adhesion molecule 1	-2.87812	1.30342e-11
ILMN_1805512	64743	WDR13	WD repeat domain 13	-2.87233	3.45928e-12
ILMN_2073592	23066	CAND2	cullin associated and neddylation dissociated 2 (putative)	-2.85794	3.36252e-13
ILMN_2386016	51374	C2orf28	all-trans retinoic acid induced differentiation factor	-2.85529	3.14861e-13
ILMN_1756501	6480	ST6GAL1	ST6 beta-galactoside alpha-2,6-sialyltransferase 1	-2.83443	9.45699e-14
ILMN_1679133	1992	SERPINB1	serpin family B member 1	-2.81933	1.1144e-09
ILMN_1679060	5460	POU5F1		-2.80555	2.50032e-12
ILMN_1749834	388588	LOC388588	small integral membrane protein 1 (Vel blood group)	-2.79919	2.49095e-10
ILMN_1708029	51754	TMEM8B	transmembrane protein 8B	-2.79394	2.4878e-12
ILMN_1721093	6881	TAF10	TATA-box binding protein associated factor 10	-2.77995	2.66009e-13
ILMN_1657475	2592	GALT	galactose-1-phosphate uridylyltransferase	-2.77671	7.29001e-12
ILMN_1765684	125988	C19orf70	chromosome 19 open reading frame 70	-2.77464	1.14763e-11
ILMN_1707464	4485	MST1		-2.75756	1.69235e-09
ILMN_1710752	93100	NAPRT1	nicotinate phosphoribosyltransferase	-2.7573	4.73457e-13
ILMN_2380588	10591	C6orf108	2'-deoxynucleoside 5'-phosphate N-hydrolase 1	-2.75246	7.55945e-13
ILMN_1812580	150223	YDJC	YdjC chitooligosaccharide deacetylase homolog	-2.75134	1.99747e-12
ILMN_1718023	327	APEH	acylaminoacyl-peptide hydrolase	-2.73805	7.55945e-13
ILMN_1658373	9924	PAN2	poly(A) specific ribonuclease subunit PAN2	-2.7375	3.38319e-13
ILMN_1801246	8519	IFITM1	interferon induced transmembrane protein 1	-2.71659	7.27722e-12
ILMN_3188110	55049	C19orf60	required for excision 1-B domain containing	-2.7046	1.93095e-09
ILMN_1747067	4861	NPAS1	neuronal PAS domain protein 1	-2.68766	2.71547e-12
ILMN_1732187	55260	TMEM143	transmembrane protein 143	-2.67166	1.70613e-09
ILMN_1726410	353	APRT	adenine phosphoribosyltransferase	-2.67099	4.66537e-12
ILMN_2158336	56904	SH3GLB2	SH3 domain containing GRB2 like, endophilin B2	-2.66158	5.23573e-14
ILMN_1789186	79991	OBFC1	STN1, CST complex subunit	-2.66012	6.35593e-11
ILMN_1714397	51084	CRYL1	crystallin lambda 1	-2.64585	8.71333e-12
ILMN_1789196	7169	TPM2	tropomyosin 2	-2.64467	2.40142e-09
ILMN_1740234	119391	GSTO2	glutathione S-transferase omega 2	-2.63291	3.73784e-10
ILMN_1697189	139728	PNCK	pregnancy up-regulated nonubiquitous CaM kinase	-2.62895	5.46116e-15
ILMN_1791106	63897	HEATR6	HEAT repeat containing 6	-2.61475	4.61975e-12
ILMN_1756469	2593	GAMT	guanidinoacetate N-methyltransferase	-2.60322	3.18126e-11
ILMN_2134765	401251	C6orf26		-2.59952	3.47092e-09
ILMN_1681628	11179	ZNF277	zinc finger protein 277	-2.57894	2.72214e-12
ILMN_1721626	84159	ARID5B	AT-rich interaction domain 5B	-2.55443	2.72214e-12
ILMN_1808769		C1orf97	long intergenic non-protein coding RNA 467	-2.54669	7.38701e-08
ILMN_1729533	128240	APOA1BP	NAD(P)HX epimerase	-2.54286	3.36252e-13
ILMN_1660730	84889	SLC7A3	solute carrier family 7 member 3	-2.53673	3.43057e-09
ILMN_1839750				-2.53484	1.00851e-09
ILMN_2127477	92579	G6PC3	glucose-6-phosphatase catalytic subunit 3	-2.53472	2.02834e-09
ILMN_1810901	10535	RNASEH2A	ribonuclease H2 subunit A	-2.51641	2.52431e-10
ILMN_1787576	1187	CLCNKA	chloride voltage-gated channel Ka	-2.51075	6.30539e-12
ILMN_1673798	5498	PPOX	protoporphyrinogen oxidase	-2.50298	9.7778e-12
ILMN_1739558	78987	CRELD1	cysteine rich with EGF like domains 1	-2.49924	1.59358e-11
ILMN_1775703	79090	TRAPPC6A	trafficking protein particle complex 6A	-2.4963	3.6544e-12
ILMN_3242211	8269	TMEM187	transmembrane protein 187	-2.49481	9.17722e-12
ILMN_1671791	5106	PCK2	phosphoenolpyruvate carboxykinase 2, mitochondrial	-2.48852	1.3815e-09
ILMN_1774949	51227	PIGP	phosphatidylinositol glycan anchor biosynthesis class P	-2.47842	2.51569e-11
ILMN_1771003	54930	HAUS4	HAUS augmin like complex subunit 4	-2.47106	1.22632e-12
ILMN_1814120	55825	PECR	peroxisomal trans-2-enoyl-CoA reductase	-2.46705	3.44831e-10
ILMN_1729650	5191	PEX7	peroxisomal biogenesis factor 7	-2.46128	1.86758e-10
ILMN_1677043	8574	AKR7A2	aldo-keto reductase family 7 member A2	-2.4509	9.25503e-12
ILMN_1737728	83461	CDCA3	cell division cycle associated 3	-2.4325	2.35777e-10
ILMN_3307827	3338	DNAJC4	DnaJ heat shock protein family (Hsp40) member C4	-2.43209	2.61628e-10
ILMN_1713803	400566	C17orf97	chromosome 17 open reading frame 97	-2.42993	2.2211e-10
ILMN_1665331	275	AMT	aminomethyltransferase	-2.4271	2.14112e-10
ILMN_1806432	30833	NT5C	5', 3'-nucleotidase, cytosolic	-2.42511	2.09823e-11
ILMN_1654516	83862	TMEM120A	transmembrane protein 120A	-2.42427	9.98256e-10
ILMN_1791147	83719	YPEL3	yippee like 3	-2.42336	3.19765e-10
ILMN_1784655	116238	TLCD1	TLC domain containing 1	-2.42197	3.2484e-12
ILMN_1803528	79782	LRRC31	leucine rich repeat containing 31	-2.41983	8.97364e-11
ILMN_1739885	54946	SLC41A3	solute carrier family 41 member 3	-2.41795	2.94851e-12
ILMN_1755974	230	ALDOC	aldolase, fructose-bisphosphate C	-2.41572	2.27218e-11
ILMN_1762095	84899	TMTC4	transmembrane and tetratricopeptide repeat containing 4	-2.41036	1.75387e-11
ILMN_1800697	9079	LDB2	LIM domain binding 2	-2.40857	1.54777e-12
ILMN_1660709	645682	POU5F1P4	POU class 5 homeobox 1 pseudogene 4	-2.40764	2.77013e-08
ILMN_1687247	64847	SPATA20	spermatogenesis associated 20	-2.40641	1.66887e-12
ILMN_1798654	4175	MCM6	minichromosome maintenance complex component 6	-2.39352	4.25128e-13
ILMN_3241953	87769	A2LD1	gamma-glutamylamine cyclotransferase	-2.38654	9.46371e-10
ILMN_1709814	57407	NMRAL1	NmrA like redox sensor 1	-2.38595	3.14861e-13
ILMN_2400922	4987	OPRL1	opioid related nociceptin receptor 1	-2.37103	3.54851e-09
ILMN_1666512	6499	SKIV2L	Ski2 like RNA helicase	-2.36587	4.89398e-11
ILMN_1791270	1008	CDH10	cadherin 10	-2.36397	7.20616e-10
ILMN_1678619	26007	DAK	triokinase and FMN cyclase	-2.35164	1.5889e-10
ILMN_1743806	57409	MIF4GD	MIF4G domain containing	-2.34587	3.41571e-11
ILMN_1809496	26958	COPG2	coatomer protein complex subunit gamma 2	-2.34495	6.32056e-12
ILMN_1790962	126432	RINL	Ras and Rab interactor like	-2.34336	3.65983e-11
ILMN_2384807	85444	LRRCC1	leucine rich repeat and coiled-coil centrosomal protein 1	-2.33637	2.07546e-09
ILMN_1763688	124944	RNASEK-C17ORF49		-2.33409	1.97233e-11
ILMN_1732885	84464	SLX4	SLX4 structure-specific endonuclease subunit	-2.3303	1.6739e-12
ILMN_1652906	26301	GBGT1	globoside alpha-1,3-N-acetylgalactosaminyltransferase 1 (FORS blood group)	-2.32312	6.17711e-08
ILMN_1784110	5129	CDK18	cyclin dependent kinase 18	-2.31744	1.40299e-10
ILMN_1740960	28992	MACROD1	MACRO domain containing 1	-2.31457	2.45442e-11
ILMN_1762932	27243	CHMP2A	charged multivesicular body protein 2A	-2.31114	4.61653e-10
ILMN_1903568		CR625988		-2.30599	3.36252e-13
ILMN_1675878	285359	LOC285359	phosducin-like 3 pseudogene 4	-2.28865	3.71542e-09
ILMN_1688178	27341	RRP7A	ribosomal RNA processing 7 homolog A	-2.28592	3.72401e-11
ILMN_1697820	84681	HINT2	histidine triad nucleotide binding protein 2	-2.28342	7.55945e-13
ILMN_2210129	5557	PRIM1	DNA primase subunit 1	-2.2822	1.24836e-10
ILMN_1778478	79140	CCDC28B	coiled-coil domain containing 28B	-2.27692	2.1444e-09
ILMN_1695821	10120	ACTR1B	ARP1 actin related protein 1 homolog B	-2.27587	1.38626e-11
ILMN_1669928	27237	ARHGEF16	Rho guanine nucleotide exchange factor 16	-2.27548	2.45728e-10
ILMN_1815346	219902	TMEM136	transmembrane protein 136	-2.27262	8.6828e-10
ILMN_1795325	72	ACTG2	actin, gamma 2, smooth muscle, enteric	-2.26971	5.30999e-07
ILMN_1761010	5096	PCCB	propionyl-CoA carboxylase subunit beta	-2.26469	9.45699e-14
ILMN_1684210	57185	NIPAL3	NIPA like domain containing 3	-2.26051	4.97917e-11
ILMN_1683059	23408	SIRT5	sirtuin 5	-2.25964	6.95646e-09
ILMN_1785284	4329	ALDH6A1	aldehyde dehydrogenase 6 family member A1	-2.25266	1.17296e-10
ILMN_1805377	22932	POMZP3		-2.24933	6.12875e-07
ILMN_1690125	9260	PDLIM7	PDZ and LIM domain 7	-2.24874	9.92457e-05
ILMN_1846922		BC042566		-2.24669	9.25503e-12
ILMN_1704014		BE620333		-2.24539	2.53839e-09
ILMN_1790797	51160	VPS28	VPS28, ESCRT-I subunit	-2.24508	8.97364e-11
ILMN_1699603	6182	MRPL12	mitochondrial ribosomal protein L12	-2.23422	1.40432e-11
ILMN_3238560	83982	IFI27L2	interferon alpha inducible protein 27 like 2	-2.2338	3.40024e-06
ILMN_2177413	10607	TBL3	transducin beta like 3	-2.23156	5.75178e-10
ILMN_3304850	730098	LOC730098		-2.23096	6.58562e-11
ILMN_1711514	1690	COCH	cochlin	-2.22629	7.84504e-10
ILMN_1704286	53827	FXYD5	FXYD domain containing ion transport regulator 5	-2.22127	5.7414e-11
ILMN_3240838	293	SLC25A6	solute carrier family 25 member 6	-2.22011	2.15462e-12
ILMN_1651642	221914	GPC2	glypican 2	-2.21889	7.96304e-11
ILMN_3245452	317662	FAM149B1	family with sequence similarity 149 member B1	-2.21488	1.69235e-09
ILMN_1659029	414918	FAM116B	DENN domain containing 6B	-2.21326	4.49516e-11
ILMN_1668194	114783	LMTK3	lemur tyrosine kinase 3	-2.21126	4.24223e-08
ILMN_1810147	147807	ZNF524	zinc finger protein 524	-2.21084	2.83531e-09
ILMN_1661299	79816	TLE6	transducin like enhancer of split 6	-2.2048	1.43782e-09
ILMN_1684217	9212	AURKB	aurora kinase B	-2.20253	3.04869e-11
ILMN_1710495	89932	PAPLN	papilin, proteoglycan like sulfated glycoprotein	-2.19684	3.92665e-10
ILMN_2390338	10477	UBE2E3	ubiquitin conjugating enzyme E2 E3	-2.19328	7.06771e-10
ILMN_2181892	84707	BEX2	brain expressed X-linked 2	-2.19281	5.78042e-10
ILMN_1776157	5414	SEPT4	septin 4	-2.19198	1.1144e-09
ILMN_1758728	2189	FANCG	FA complementation group G	-2.18885	1.39902e-11
ILMN_1655915	4320	MMP11	matrix metallopeptidase 11	-2.18591	6.10095e-09
ILMN_2327346	170463	SSBP4	single stranded DNA binding protein 4	-2.18049	1.3566e-08
ILMN_1709795	5880	RAC2	Rac family small GTPase 2	-2.17732	8.2394e-09
ILMN_1655684	54938	SARS2	seryl-tRNA synthetase 2, mitochondrial	-2.17494	5.13239e-12
ILMN_1656111	29116	MYLIP	myosin regulatory light chain interacting protein	-2.1744	3.00976e-13
ILMN_1680996	240	ALOX5	arachidonate 5-lipoxygenase	-2.16449	2.69095e-11
ILMN_1725079	6302	TSPAN31	tetraspanin 31	-2.16308	7.53777e-10
ILMN_1704154	55504	TNFRSF19	TNF receptor superfamily member 19	-2.16291	2.33817e-11
ILMN_2111739	4123	MAN2C1	mannosidase alpha class 2C member 1	-2.16236	1.65363e-09
ILMN_3199634				-2.15103	3.40428e-10
ILMN_1740170	400916	CHCHD10	coiled-coil-helix-coiled-coil-helix domain containing 10	-2.14796	5.7704e-11
ILMN_1753342	6303	SAT1	spermidine/spermine N1-acetyltransferase 1	-2.14636	1.1851e-12
ILMN_1712913	90249	UNC5A	unc-5 netrin receptor A	-2.14615	8.03286e-09
ILMN_1733675	4354	MPP1	membrane palmitoylated protein 1	-2.14422	1.86082e-12
ILMN_1724437	23464	GCAT	glycine C-acetyltransferase	-2.13949	1.42786e-10
ILMN_1702237	2280	FKBP1A	FK506 binding protein 1A	-2.13863	2.71103e-11
ILMN_1751020	29993	PACSIN1	protein kinase C and casein kinase substrate in neurons 1	-2.13184	6.26806e-08
ILMN_2184184	301	ANXA1	annexin A1	-2.1318	5.45121e-12
ILMN_1801226	57572	DOCK6	dedicator of cytokinesis 6	-2.13074	1.60554e-06
ILMN_1654331	3214	HOXB4	homeobox B4	-2.12766	9.14098e-09
ILMN_1815190	4234	METTL1	methyltransferase like 1	-2.12579	3.88187e-09
ILMN_1871457		DB451841		-2.12562	4.34162e-09
ILMN_1752199	64077	LHPP	phospholysine phosphohistidine inorganic pyrophosphate phosphatase	-2.12468	2.14626e-09
ILMN_2391861	2946	GSTM2		-2.12457	6.23073e-11
ILMN_1687508	501	ALDH7A1	aldehyde dehydrogenase 7 family member A1	-2.12086	6.09755e-12
ILMN_1658289	84058	WDR54	WD repeat domain 54	-2.11679	1.20301e-12
ILMN_1703593	55971	BAIAP2L1	BAI1 associated protein 2 like 1	-2.11576	4.85075e-12
ILMN_1685625	7351	UCP2	uncoupling protein 2	-2.11427	2.76111e-10
ILMN_1712257	28227	PPP2R3B	protein phosphatase 2 regulatory subunit B''beta	-2.11408	6.1725e-07
ILMN_1752075	4604	MYBPC1	myosin binding protein C, slow type	-2.11365	3.54815e-07
ILMN_1667260	5595	MAPK3	mitogen-activated protein kinase 3	-2.10969	3.23667e-10
ILMN_1661653	55070	DET1	DET1, COP1 ubiquitin ligase partner	-2.10578	2.1067e-09
ILMN_1652580	5424	POLD1	DNA polymerase delta 1, catalytic subunit	-2.09641	4.18147e-10
ILMN_1754757	6339	SCNN1D	sodium channel epithelial 1 delta subunit	-2.0947	1.9014e-08
ILMN_1690170	1382	CRABP2	cellular retinoic acid binding protein 2	-2.09071	3.61638e-11
ILMN_2410783	2548	GAA	glucosidase alpha, acid	-2.08781	1.11621e-07
ILMN_1687840	22	ABCB7	ATP binding cassette subfamily B member 7	-2.08721	7.6436e-11
ILMN_1662364	16	AARS	alanyl-tRNA synthetase	-2.08538	2.88708e-12
ILMN_1718982	7439	BEST1	bestrophin 1	-2.08197	6.15314e-07
ILMN_1798308	130872	AHSA2	activator of HSP90 ATPase homolog 2, pseudogene	-2.0812	2.12763e-09
ILMN_2380163	5792	PTPRF	protein tyrosine phosphatase, receptor type F	-2.08086	5.14754e-12
ILMN_1756705	63922	CHTF18	chromosome transmission fidelity factor 18	-2.07985	2.47852e-08
ILMN_1754149	25875	LETMD1	LETM1 domain containing 1	-2.07751	0.000237909
ILMN_1714489	10518	CIB2	calcium and integrin binding family member 2	-2.06261	1.40739e-09
ILMN_1688642	10319	LAMC3	laminin subunit gamma 3	-2.06205	1.66373e-08
ILMN_1720430	79144	PPDPF	pancreatic progenitor cell differentiation and proliferation factor	-2.05477	1.82482e-08
ILMN_1735979	593	BCKDHA	branched chain keto acid dehydrogenase E1, alpha polypeptide	-2.05355	3.73785e-11
ILMN_1779855	8630	HSD17B6	hydroxysteroid 17-beta dehydrogenase 6	-2.05281	1.78105e-08
ILMN_1795383	285367	RPUSD3	RNA pseudouridine synthase D3	-2.05276	5.46069e-11
ILMN_1793201	84264	HAGHL	hydroxyacylglutathione hydrolase like	-2.04837	1.49404e-06
ILMN_1699537	138255	C9orf135	chromosome 9 open reading frame 135	-2.04483	2.04717e-08
ILMN_1797005	25796	PGLS	6-phosphogluconolactonase	-2.04336	1.72187e-10
ILMN_2345015	80142	PTGES2	prostaglandin E synthase 2	-2.0431	2.04492e-09
ILMN_1749115	6253	RTN2	reticulon 2	-2.03978	3.29315e-07
ILMN_2180624	55374	TMCO6	transmembrane and coiled-coil domains 6	-2.03783	1.16442e-09
ILMN_1803005	25974	MMACHC	metabolism of cobalamin associated C	-2.03679	1.6966e-07
ILMN_1724009	79918	SETD6	SET domain containing 6	-2.03299	7.80447e-10
ILMN_1760990	6457	SH3GL3	SH3 domain containing GRB2 like 3, endophilin A3	-2.03186	2.09266e-11
ILMN_2097790	199990	C1orf86	FA core complex associated protein 20	-2.02868	2.93074e-12
ILMN_1737184	83879	CDCA7	cell division cycle associated 7	-2.02854	2.4749e-12
ILMN_1745623	283229	EFCAB4A	calcium release activated channel regulator 2B	-2.02805	4.16403e-10
ILMN_1772487	10147	SUGP2	SURP and G-patch domain containing 2	-2.02578	0.000221282
ILMN_1804955	8722	CTSF	cathepsin F	-2.01907	4.47518e-07
ILMN_1752967	1725	DHPS	deoxyhypusine synthase	-2.01871	1.28179e-10
ILMN_1810235	90423	ATP6V1E2	ATPase H+ transporting V1 subunit E2	-2.01622	3.54416e-10
ILMN_1696675	8824	CES2	carboxylesterase 2	-2.01268	6.5268e-09
ILMN_1674698	57505	AARS2	alanyl-tRNA synthetase 2, mitochondrial	-2.01174	5.09111e-08
ILMN_1673521	84634	KISS1R	KISS1 receptor	-2.00978	1.67743e-10
ILMN_1715476	1159	CKMT1B		-2.0077	8.27045e-08
ILMN_2391765	50854	C6orf48	chromosome 6 open reading frame 48	-2.00324	1.81169e-11
ILMN_1671292	390705	LOC390705	protein phosphatase 2 regulatory subunit B'', beta pseudogene	-1.99891	5.01622e-07
ILMN_1811823	81857	MED25	mediator complex subunit 25	-1.99855	2.56729e-11
ILMN_1664168	8402	SLC25A11	solute carrier family 25 member 11	-1.99828	9.75633e-09
ILMN_1790461	84300	C6orf125	ubiquinol-cytochrome c reductase complex assembly factor 2	-1.99773	1.24836e-10
ILMN_1666632	6293	VPS52	VPS52, GARP complex subunit	-1.99396	1.95259e-10
ILMN_1809963	55316	RSAD1	radical S-adenosyl methionine domain containing 1	-1.99056	9.00654e-10
ILMN_1761968	94274	PPP1R14A	protein phosphatase 1 regulatory inhibitor subunit 14A	-1.98626	1.4046e-11
ILMN_2103919	79414	LRFN3	leucine rich repeat and fibronectin type III domain containing 3	-1.97812	4.91281e-08
ILMN_1711886	10195	ALG3	ALG3, alpha-1,3- mannosyltransferase	-1.97298	4.36284e-11
ILMN_1756685	64798	DEPTOR	DEP domain containing MTOR interacting protein	-1.9715	4.17084e-07
ILMN_2110252	10360	NPM3	nucleophosmin/nucleoplasmin 3	-1.9709	2.60976e-12
ILMN_1674380	7220	TRPC1	transient receptor potential cation channel subfamily C member 1	-1.97038	3.44949e-10
ILMN_1728057	135154	C6orf57	succinate dehydrogenase complex assembly factor 4	-1.97037	6.32365e-07
ILMN_1726565	5296	PIK3R2	phosphoinositide-3-kinase regulatory subunit 2	-1.9695	1.75057e-12
ILMN_1670809	11270	NRM	nurim	-1.96794	1.9737e-07
ILMN_1739813	3373	HYAL1	hyaluronidase 1	-1.96612	5.75837e-07
ILMN_2323801	4337	MOCS1	molybdenum cofactor synthesis 1	-1.96405	5.43345e-10
ILMN_1663407	6834	SURF1	SURF1, cytochrome c oxidase assembly factor	-1.96097	4.67427e-11
ILMN_3277307	25870	SUMF2	sulfatase modifying factor 2	-1.96041	1.5372e-06
ILMN_1657746	670	BPHL	biphenyl hydrolase like	-1.95882	1.83624e-10
ILMN_1792076	55809	TRERF1	transcriptional regulating factor 1	-1.9568	4.84705e-08
ILMN_1770824	393	ARHGAP4	Rho GTPase activating protein 4	-1.95428	6.37717e-07
ILMN_1773395	5959	BLOC1S1-RDH5		-1.95033	6.05934e-09
ILMN_1709085	83903	GSG2	histone H3 associated protein kinase	-1.94924	8.15938e-11
ILMN_1700349	79934	ADCK4	coenzyme Q8B	-1.94877	1.2344e-08
ILMN_1756071	4240	MFGE8	milk fat globule-EGF factor 8 protein	-1.94712	9.15801e-11
ILMN_2338323	994	CDC25B	cell division cycle 25B	-1.94421	6.75723e-12
ILMN_1694780	2644	GCHFR	GTP cyclohydrolase I feedback regulator	-1.94172	1.59133e-10
ILMN_1789240	64223	MLST8	MTOR associated protein, LST8 homolog	-1.94147	2.36481e-10
ILMN_1666976	23646	PLD3	phospholipase D family member 3	-1.93507	1.20706e-11
ILMN_3303612	80336	PABPC1L	poly(A) binding protein cytoplasmic 1 like	-1.93271	4.97382e-09
ILMN_3226181	283927	NUDT7	nudix hydrolase 7	-1.92129	3.16878e-08
ILMN_1755234	54961	SSH3	slingshot protein phosphatase 3	-1.92057	5.72015e-08
ILMN_1665066	84273	C4orf14	nitric oxide associated 1	-1.91949	1.25359e-12
ILMN_1807359	6320	CLEC11A	C-type lectin domain containing 11A	-1.91544	8.46106e-09
ILMN_2382505	5002	SLC22A18	solute carrier family 22 member 18	-1.91544	1.74369e-08
ILMN_1760335	113622	ADPRHL1	ADP-ribosylhydrolase like 1	-1.91077	1.89811e-11
ILMN_2340721	80194	TMEM134	transmembrane protein 134	-1.9104	3.45986e-09
ILMN_1700695	23446	SLC44A1	solute carrier family 44 member 1	-1.90763	1.1943e-06
ILMN_1711171	148327	CREB3L4	cAMP responsive element binding protein 3 like 4	-1.89782	1.03408e-06
ILMN_1666399	6015	RING1	ring finger protein 1	-1.89756	1.85019e-12
ILMN_2390853	1512	CTSH	cathepsin H	-1.89661	9.53996e-07
ILMN_1735157	79695	GALNT12	polypeptide N-acetylgalactosaminyltransferase 12	-1.89493	3.73687e-08
ILMN_1767111	55129	ANO10	anoctamin 10	-1.88644	7.84504e-10
ILMN_1667298	201229	C17orf108	LYR motif containing 9	-1.88514	1.20706e-06
ILMN_1716480	65057	ACD	ACD, shelterin complex subunit and telomerase recruitment factor	-1.8833	2.1513e-09
ILMN_3234775	57606	SLAIN2	SLAIN motif family member 2	-1.88224	1.71494e-08
ILMN_1788813	91608	RASL10B	RAS like family 10 member B	-1.88125	2.74363e-07
ILMN_2195695	1618	DAZL	deleted in azoospermia like	-1.88007	1.04558e-07
ILMN_1655498	83723	FAM57B	family with sequence similarity 57 member B	-1.87452	6.60403e-07
ILMN_1755352	7275	TUB	tubby bipartite transcription factor	-1.8717	1.41035e-09
ILMN_1809850	57333	RCN3	reticulocalbin 3	-1.87042	1.19539e-07
ILMN_1795639	4255	MGMT	O-6-methylguanine-DNA methyltransferase	-1.87003	1.46228e-10
ILMN_1751571	5886	RAD23A	RAD23 homolog A, nucleotide excision repair protein	-1.86935	6.20477e-12
ILMN_1751743	7515	XRCC1	X-ray repair cross complementing 1	-1.86058	2.60278e-10
ILMN_1675131	55011	PIH1D1	PIH1 domain containing 1	-1.85323	9.31212e-08
ILMN_1667381	79012	CAMKV	CaM kinase like vesicle associated	-1.85086	5.47206e-10
ILMN_1690040	7108	TM7SF2	transmembrane 7 superfamily member 2	-1.84894	9.81227e-08
ILMN_1803772	57804	POLD4	DNA polymerase delta 4, accessory subunit	-1.8477	6.83874e-07
ILMN_1791912	51092	SIDT2	SID1 transmembrane family member 2	-1.84724	1.55873e-11
ILMN_2077680	125875	CLDND2	claudin domain containing 2	-1.84718	9.87011e-10
ILMN_1725700	4343	MOV10	Mov10 RISC complex RNA helicase	-1.84368	4.58321e-10
ILMN_1696375	64427	TTC31	tetratricopeptide repeat domain 31	-1.84284	1.81636e-08
ILMN_3241979	374395	TMEM179B	transmembrane protein 179B	-1.84237	1.18645e-09
ILMN_1653613	84720	PIGO	phosphatidylinositol glycan anchor biosynthesis class O	-1.84062	3.62154e-06
ILMN_3242186	653483	HGC6.4	AFDN divergent transcript	-1.83822	1.98215e-06
ILMN_1752046	10019	SH2B3	SH2B adaptor protein 3	-1.83797	7.48728e-10
ILMN_1785570	203328	SUSD3	sushi domain containing 3	-1.83731	8.84879e-07
ILMN_1663640	4128	MAOA	monoamine oxidase A	-1.83674	4.8479e-11
ILMN_2145396	22977	AKR7A3	aldo-keto reductase family 7 member A3	-1.83665	4.60931e-08
ILMN_1857335	286254	AX747706		-1.83453	2.43681e-05
ILMN_2380967	1774	DNASE1L1	deoxyribonuclease 1 like 1	-1.83158	1.81636e-08
ILMN_1752394	57820	CCNB1IP1	cyclin B1 interacting protein 1	-1.83058	4.99738e-11
ILMN_1803036	6894	TARBP1	TAR (HIV-1) RNA binding protein 1	-1.82965	5.15302e-09
ILMN_1765746	84826	SFT2D3	SFT2 domain containing 3	-1.8293	2.19645e-09
ILMN_1743340	113189	CHST14	carbohydrate sulfotransferase 14	-1.82789	9.33054e-08
ILMN_1695110	587	BCAT2	branched chain amino acid transaminase 2	-1.82306	4.6641e-10
ILMN_1772074	352909	C19orf51	dynein axonemal assembly factor 3	-1.82252	8.09997e-06
ILMN_1711994	10312	TCIRG1	T cell immune regulator 1, ATPase H+ transporting V0 subunit a3	-1.82108	2.35564e-08
ILMN_1712046	56265	CPXM1	carboxypeptidase X, M14 family member 1	-1.81981	4.13872e-09
ILMN_1659725	56915	EXOSC5	exosome component 5	-1.81957	4.26538e-11
ILMN_1757440	138311	FAM69B	divergent protein kinase domain 1B	-1.81673	1.979e-11
ILMN_1690523	55222	LRRC20	leucine rich repeat containing 20	-1.81654	8.65425e-09
ILMN_1796216	22846	VASH1	vasohibin 1	-1.81494	3.55848e-08
ILMN_2159453	6813	STXBP2	syntaxin binding protein 2	-1.81443	3.2052e-07
ILMN_1760315	220001	VWCE	von Willebrand factor C and EGF domains	-1.81427	3.54851e-09
ILMN_1761262	4351	MPI	mannose phosphate isomerase	-1.81211	6.90794e-10
ILMN_3242205	8833	GMPS	guanine monophosphate synthase	-1.80985	3.9299e-11
ILMN_2383489	80279	CDK5RAP3	CDK5 regulatory subunit associated protein 3	-1.80734	4.90803e-10
ILMN_1703558	2275	FHL3	four and a half LIM domains 3	-1.8073	3.14052e-06
ILMN_1703370	84885	ZDHHC12	zinc finger DHHC-type containing 12	-1.80633	7.54051e-08
ILMN_2372795	25809	TTLL1	tubulin tyrosine ligase like 1	-1.8033	1.90403e-07
ILMN_1701882	729533	FAM72A		-1.80324	1.5691e-05
ILMN_1807277	10437	IFI30	IFI30, lysosomal thiol reductase	-1.79503	3.54667e-07
ILMN_1800739	10653	SPINT2	serine peptidase inhibitor, Kunitz type 2	-1.7921	3.05167e-11
ILMN_1697800	388284	C16orf86	chromosome 16 open reading frame 86	-1.79063	3.00591e-09
ILMN_1717403	84904	C9orf100	Rho guanine nucleotide exchange factor 39	-1.79041	1.29555e-06
ILMN_1750181	54997	TESC	tescalcin	-1.78326	2.1624e-09
ILMN_1693650	2242	FES	FES proto-oncogene, tyrosine kinase	-1.78189	2.86108e-07
ILMN_1733799	348262	FAM195B	MAPK regulated corepressor interacting protein 1	-1.77852	3.57858e-08
ILMN_1675617	56953	NT5M	5',3'-nucleotidase, mitochondrial	-1.77806	2.48736e-08
ILMN_1761764	84266	ALKBH7	alkB homolog 7	-1.77607	1.83116e-06
ILMN_1780057	5973	RENBP	renin binding protein	-1.77566	8.21926e-09
ILMN_1814213	130814	PQLC3	PQ loop repeat containing 3	-1.77523	3.61674e-09
ILMN_1679178	513	ATP5D	ATP synthase F1 subunit delta	-1.77396	2.92786e-09
ILMN_1659688	3959	LGALS3BP	galectin 3 binding protein	-1.77222	4.6712e-10
ILMN_1704195	197258	FUK	fucokinase	-1.76953	2.12144e-08
ILMN_2142117	127018	LYPLAL1	lysophospholipase like 1	-1.76826	4.2798e-08
ILMN_2098743	55856	ACOT13	acyl-CoA thioesterase 13	-1.76808	1.28901e-09
ILMN_1657977	22921	MSRB2	methionine sulfoxide reductase B2	-1.76636	4.48847e-11
ILMN_3241524	9278	ZBTB22	zinc finger and BTB domain containing 22	-1.76625	4.68283e-10
ILMN_2232712	4651	MYO10	myosin X	-1.76577	2.82943e-07
ILMN_1747204	27429	HTRA2	HtrA serine peptidase 2	-1.76068	1.31036e-05
ILMN_1765990	3776	KCNK2	potassium two pore domain channel subfamily K member 2	-1.75923	1.5603e-07
ILMN_1787648	166647	GPR125		-1.75749	3.59694e-06
ILMN_1657797	9158	FIBP	FGF1 intracellular binding protein	-1.75644	8.26367e-11
ILMN_2413816	2888	GRB14	growth factor receptor bound protein 14	-1.75607	5.33119e-08
ILMN_1719831	148898	C1orf213	ZNF436 antisense RNA 1	-1.75571	1.20133e-07
ILMN_1694847	7013	TERF1	telomeric repeat binding factor 1	-1.75295	1.73082e-08
ILMN_1733562	51106	TFB1M	transcription factor B1, mitochondrial	-1.7523	2.5827e-09
ILMN_2352131	2064	ERBB2	erb-b2 receptor tyrosine kinase 2	-1.75215	3.21664e-07
ILMN_1776327		BM008292		-1.75187	1.27576e-06
ILMN_1748538	8854	ALDH1A2	aldehyde dehydrogenase 1 family member A2	-1.75146	1.27362e-05
ILMN_1657064	55780	C6orf70	ER membrane associated RNA degradation	-1.75019	2.47176e-08
ILMN_3187680	84680	ACCS	1-aminocyclopropane-1-carboxylate synthase homolog (inactive)	-1.74849	0.00300604
ILMN_1776723	51131	PHF11	PHD finger protein 11	-1.74799	4.36284e-11
ILMN_1755405	27315	PGAP2	post-GPI attachment to proteins 2	-1.74534	7.67106e-12
ILMN_2325394	4439	MSH5		-1.74453	9.08053e-06
ILMN_1733538	6001	RGS10	regulator of G protein signaling 10	-1.74406	3.93206e-09
ILMN_1698733	254263	CNIH2	cornichon family AMPA receptor auxiliary protein 2	-1.74317	7.81111e-08
ILMN_1687864	51367	POP5	POP5 homolog, ribonuclease P/MRP subunit	-1.74255	1.18264e-10
ILMN_1766650	3169	FOXA1	forkhead box A1	-1.74184	4.7678e-12
ILMN_1786426	79713	IGFLR1	IGF like family receptor 1	-1.74078	3.90676e-06
ILMN_2121207	93343	FAM125A	multivesicular body subunit 12A	-1.73542	3.51182e-09
ILMN_1803862	389812	LCN15	lipocalin 15	-1.73512	2.76075e-08
ILMN_2146657	151313	FAHD2B	fumarylacetoacetate hydrolase domain containing 2B	-1.73425	7.71895e-11
ILMN_3301740	729887	LOC729887		-1.73396	2.23539e-08
ILMN_1748903	79727	LIN28A	lin-28 homolog A	-1.73197	1.04418e-07
ILMN_1710000	92960	PEX11G	peroxisomal biogenesis factor 11 gamma	-1.73094	6.96093e-07
ILMN_1808956	123591	C15orf27	transmembrane protein 266	-1.73073	3.01416e-08
ILMN_2319000	4145	MATK	megakaryocyte-associated tyrosine kinase	-1.7304	0.00023953
ILMN_3251423	55349	CHDH	choline dehydrogenase	-1.72129	7.40239e-10
ILMN_1803197	117177	RAB3IP	RAB3A interacting protein	-1.71946	8.16948e-10
ILMN_1747934	51477	ISYNA1	inositol-3-phosphate synthase 1	-1.71286	1.56854e-06
ILMN_2383774	7187	TRAF3	TNF receptor associated factor 3	-1.71168	9.43972e-07
ILMN_1746012	114785	MBD6	methyl-CpG binding domain protein 6	-1.71155	8.47455e-10
ILMN_1812503	5255	PHKA1	phosphorylase kinase regulatory subunit alpha 1	-1.71149	1.26216e-08
ILMN_1730351	400629	TEX19	testis expressed 19	-1.71039	9.91055e-10
ILMN_1697460	92840	REEP6	receptor accessory protein 6	-1.70962	8.62707e-11
ILMN_1664369	55526	DHTKD1	dehydrogenase E1 and transketolase domain containing 1	-1.70672	1.91681e-10
ILMN_1797184	29941	PKN3	protein kinase N3	-1.70367	3.61674e-09
ILMN_1671565	8635	RNASET2	ribonuclease T2	-1.70003	1.12686e-11
ILMN_1776936	163782	KANK4	KN motif and ankyrin repeat domains 4	-1.69846	9.65242e-08
ILMN_1764166	594	BCKDHB	branched chain keto acid dehydrogenase E1 subunit beta	-1.69772	9.87441e-07
ILMN_1692698	79805	VASH2	vasohibin 2	-1.69756	1.84869e-06
ILMN_1780315	126789	PUSL1	pseudouridine synthase like 1	-1.6953	2.09913e-05
ILMN_2202915	55711	FAR2	fatty acyl-CoA reductase 2	-1.69261	1.87774e-05
ILMN_1749875	728715	BX647938		-1.69189	1.11836e-10
ILMN_1792389	494470	RNF165	ring finger protein 165	-1.69169	5.72264e-08
ILMN_1767612	583	BBS2	Bardet-Biedl syndrome 2	-1.69167	1.91241e-06
ILMN_2157240	55329	MNS1	meiosis specific nuclear structural 1	-1.69072	3.43103e-08
ILMN_1763433	114088	TRIM9	tripartite motif containing 9	-1.68899	1.15233e-10
ILMN_1729288	114904	C1QTNF6	C1q and TNF related 6	-1.68811	2.66508e-08
ILMN_1671314	8409	UXT	ubiquitously expressed prefoldin like chaperone	-1.68808	5.75383e-11
ILMN_3244348	79101	TAF1D	small nucleolar RNA, H/ACA box 18	-1.68775	1.81169e-11
ILMN_1802888	7739	ZNF185	zinc finger protein 185 with LIM domain	-1.68765	1.47214e-07
ILMN_1746206	22994	AZI1	centrosomal protein 131	-1.68562	3.31944e-11
ILMN_3249366	339123	JMJD8	jumonji domain containing 8	-1.68187	8.46642e-11
ILMN_1665219	8425	LTBP4	latent transforming growth factor beta binding protein 4	-1.68001	2.56188e-07
ILMN_1796074	494514	C18orf56	TYMS opposite strand	-1.67839	3.75785e-10
ILMN_1775677	219743	TYSND1	trypsin domain containing 1	-1.6771	2.06252e-11
ILMN_2157510	5959	RDH5	biogenesis of lysosomal organelles complex 1 subunit 1	-1.6763	5.09e-06
ILMN_1699610	10693	CCT6B	chaperonin containing TCP1 subunit 6B	-1.67577	7.78697e-05
ILMN_1783985	51004	COQ6	coenzyme Q6, monooxygenase	-1.67394	6.88469e-10
ILMN_1810782	30011	SH3KBP1	SH3 domain containing kinase binding protein 1	-1.67036	1.5426e-09
ILMN_1657111	113146	AHNAK2	AHNAK nucleoprotein 2	-1.6684	0.000107544
ILMN_2372639	126003	TRAPPC5	trafficking protein particle complex 5	-1.66699	4.90172e-08
ILMN_1804263	7629	ZNF76	zinc finger protein 76	-1.6666	6.90688e-08
ILMN_2369580	8131	C16orf35	NPR3 like, GATOR1 complex subunit	-1.66584	9.74653e-06
ILMN_2176592	590	BCHE	butyrylcholinesterase	-1.66301	2.04233e-05
ILMN_1719870	728833	FAM72D	family with sequence similarity 72 member D	-1.66057	1.07174e-06
ILMN_1682572	9847	KIAA0528	C2 calcium dependent domain containing 5	-1.65879	4.63386e-10
ILMN_1672122	54681	P4HTM	prolyl 4-hydroxylase, transmembrane	-1.65833	1.71332e-07
ILMN_1781638	374659	HDDC3	HD domain containing 3	-1.65767	1.68152e-09
ILMN_1662964	10196	PRMT3	protein arginine methyltransferase 3	-1.65739	1.83438e-08
ILMN_1657347	50512	PODXL2	podocalyxin like 2	-1.65523	5.84051e-09
ILMN_1748241	401541	CENPP	centromere protein P	-1.65495	3.47166e-06
ILMN_1812477	8448	DOC2A	double C2 domain alpha	-1.65232	3.6033e-05
ILMN_1659553	64682	ANAPC1	anaphase promoting complex subunit 1	-1.6472	3.49111e-06
ILMN_1660629	23218	NBEAL2	neurobeachin like 2	-1.64674	2.02624e-07
ILMN_1659610	27134	TJP3	tight junction protein 3	-1.64515	8.14974e-08
ILMN_2410713	2264	FGFR4	fibroblast growth factor receptor 4	-1.64364	2.5055e-05
ILMN_1794213	25864	ABHD14A	abhydrolase domain containing 14A	-1.64159	3.43251e-06
ILMN_1683462	2937	GSS	glutathione synthetase	-1.63358	1.89861e-08
ILMN_1790317	25837	RAB26	RAB26, member RAS oncogene family	-1.63062	3.83332e-06
ILMN_1723768	79671	NLRX1	NLR family member X1	-1.63002	3.36773e-06
ILMN_1732615	8623	ASMTL	acetylserotonin O-methyltransferase like	-1.62643	1.48009e-07
ILMN_1669456	4832	NME3	NME/NM23 nucleoside diphosphate kinase 3	-1.62614	7.392e-09
ILMN_1678037	8479	HIRIP3	HIRA interacting protein 3	-1.6253	5.40338e-11
ILMN_1665964	9846	GAB2	GRB2 associated binding protein 2	-1.62448	1.67743e-10
ILMN_1764873	1994	ELAVL1	ELAV like RNA binding protein 1	-1.62365	4.87012e-08
ILMN_1681972	51249	TMEM69	transmembrane protein 69	-1.62316	4.62132e-08
ILMN_1812841	116328	C8orf34	chromosome 8 open reading frame 34	-1.62044	2.5575e-10
ILMN_2189605	159090	FAM122B	family with sequence similarity 122B	-1.6202	1.07188e-09
ILMN_1721167	4661	MYT1	myelin transcription factor 1	-1.62002	7.51834e-07
ILMN_1737604	55277	FGGY	FGGY carbohydrate kinase domain containing	-1.61991	0.000880431
ILMN_3239168	645332	LOC645332	family with sequence similarity 86, member A pseudogene	-1.61702	1.58114e-05
ILMN_1679949	79085	SLC25A23	solute carrier family 25 member 23	-1.61578	2.56729e-11
ILMN_2347949	2539	G6PD	glucose-6-phosphate dehydrogenase	-1.61428	0.000472771
ILMN_1729450	57020	C16orf62	VPS35 endosomal protein sorting factor like	-1.61382	2.9027e-06
ILMN_2227968	4913	NTHL1	nth like DNA glycosylase 1	-1.61291	3.43712e-08
ILMN_1750711	80179	MYO19	myosin XIX	-1.61266	4.19654e-05
ILMN_1792669	3141	HLCS	holocarboxylase synthetase	-1.61257	1.01776e-05
ILMN_2374778	1854	DUT	deoxyuridine triphosphatase	-1.61193	3.97115e-05
ILMN_1702899	144100	PLEKHA7	pleckstrin homology domain containing A7	-1.61089	1.64602e-05
ILMN_1654385	79754	ASB13	ankyrin repeat and SOCS box containing 13	-1.60992	3.56461e-07
ILMN_1751607	2354	FOSB	FosB proto-oncogene, AP-1 transcription factor subunit	-1.60946	6.05131e-05
ILMN_2400759	54504	CPVL	carboxypeptidase, vitellogenic like	-1.60824	2.3499e-09
ILMN_1706779	3978	LIG1	DNA ligase 1	-1.60822	1.22541e-07
ILMN_1754179	8906	AP1G2	adaptor related protein complex 1 subunit gamma 2	-1.60813	7.39095e-07
ILMN_1715189	26468	LHX6	LIM homeobox 6	-1.60628	1.98921e-07
ILMN_1665123	349565	NMNAT3	nicotinamide nucleotide adenylyltransferase 3	-1.60447	1.32868e-06
ILMN_1802631	175	AGA	aspartylglucosaminidase	-1.60446	4.9715e-10
ILMN_2141482	5176	SERPINF1	serpin family F member 1	-1.60421	3.77968e-05
ILMN_1705871	23259	DDHD2	DDHD domain containing 2	-1.60057	5.70071e-09
ILMN_2206272	728294	D2HGDH	D-2-hydroxyglutarate dehydrogenase	-1.59926	0.00377321
ILMN_2314244	10233	LRRC23	leucine rich repeat containing 23	-1.59736	9.38111e-06
ILMN_1655867	57110	HRASLS	HRAS like suppressor	-1.59678	9.52706e-09
ILMN_1727050	8500	PPFIA1	PTPRF interacting protein alpha 1	-1.59452	6.90406e-08
ILMN_2082209	84969	TOX2	TOX high mobility group box family member 2	-1.59389	2.08019e-09
ILMN_1768751	57504	MTA3	metastasis associated 1 family member 3	-1.59071	7.45658e-09
ILMN_3175415	645676	LOC645676	ASH1L antisense RNA 1	-1.58868	1.14519e-06
ILMN_1705774	84948	TIGD5	tigger transposable element derived 5	-1.58819	4.38845e-09
ILMN_2187718	10063	COX17	cytochrome c oxidase copper chaperone COX17	-1.58645	1.17937e-09
ILMN_1654112	50855	PARD6A	par-6 family cell polarity regulator alpha	-1.58522	2.0458e-08
ILMN_1676302	64773	FAM113A	PC-esterase domain containing 1A	-1.58494	1.51391e-07
ILMN_1833858		AF038185		-1.58469	2.64417e-09
ILMN_1718071	23287	AGTPBP1	ATP/GTP binding protein 1	-1.58165	2.79032e-09
ILMN_1698307	28988	DBNL	drebrin like	-1.58062	7.26026e-09
ILMN_1655497	1975	EIF4B	eukaryotic translation initiation factor 4B	-1.58059	1.67812e-10
ILMN_1718771	149473	CCDC24	coiled-coil domain containing 24	-1.58043	1.47214e-07
ILMN_1653432	9987	HNRPDL	heterogeneous nuclear ribonucleoprotein D like	-1.57622	4.12416e-11
ILMN_1714383	7164	TPD52L1	TPD52 like 1	-1.5762	1.46562e-06
ILMN_2059689	113452	TMEM54	transmembrane protein 54	-1.57565	1.04416e-08
ILMN_1708728	55766	H2AFJ	H2A histone family member J	-1.57436	2.20062e-09
ILMN_1802557	50865	HEBP1	heme binding protein 1	-1.57272	5.40338e-11
ILMN_1913498		BM665736		-1.57201	5.69325e-07
ILMN_1760933	5192	PEX10	peroxisomal biogenesis factor 10	-1.56737	2.58718e-07
ILMN_2124951	27316	RBMX	RNA binding motif protein X-linked	-1.56717	7.92695e-06
ILMN_2331205	1120	CHKB		-1.56658	2.97349e-07
ILMN_1676504	388394	RPRML	reprimo like	-1.5656	3.08831e-09
ILMN_2390416	7917	BAG6	BCL2 associated athanogene 6	-1.56487	1.36929e-08
ILMN_1783909	1292	COL6A2	collagen type VI alpha 2 chain	-1.56374	1.90245e-06
ILMN_1860722		BU659183		-1.56291	3.43649e-06
ILMN_1844611				-1.5617	2.43269e-08
ILMN_1694980	4669	NAGLU	N-acetyl-alpha-glucosaminidase	-1.56037	8.4316e-08
ILMN_1736481	79048	SECISBP2	SECIS binding protein 2	-1.55801	8.60762e-11
ILMN_1719906	3033	HADH	hydroxyacyl-CoA dehydrogenase	-1.55651	2.7528e-10
ILMN_1798360	57007	CXCR7	atypical chemokine receptor 3	-1.55603	1.50439e-06
ILMN_1764096	883	CCBL1	kynurenine aminotransferase 1	-1.55392	5.23413e-10
ILMN_2268068	79109	MAPKAP1	mitogen-activated protein kinase associated protein 1	-1.54852	2.31524e-06
ILMN_2049303	1632	ECI1	enoyl-CoA delta isomerase 1	-1.54796	5.47206e-10
ILMN_1716895	6119	RPA3	replication protein A3	-1.54753	1.97928e-10
ILMN_1737644	124446	TMEM219	transmembrane protein 219	-1.54614	3.58969e-07
ILMN_1815719	5336	PLCG2	phospholipase C gamma 2	-1.54606	8.69025e-09
ILMN_1683120	7374	UNG	uracil DNA glycosylase	-1.54588	6.29512e-09
ILMN_1763011	79783	C7orf10	succinyl-CoA:glutarate-CoA transferase	-1.54482	2.94519e-07
ILMN_3239284	27077	B9D1	B9 domain containing 1	-1.54302	0.000144615
ILMN_1782403	55771	PRR11	proline rich 11	-1.54278	1.47613e-08
ILMN_1773389	5360	PLTP	phospholipid transfer protein	-1.54275	4.53172e-09
ILMN_1652017	5475	PPEF1	protein phosphatase with EF-hand domain 1	-1.53971	1.2908e-05
ILMN_1784364	80765	STARD5	StAR related lipid transfer domain containing 5	-1.53837	2.17493e-07
ILMN_1800008	38	ACAT1	acetyl-CoA acetyltransferase 1	-1.53807	8.74349e-10
ILMN_1670134	3992	FADS1	fatty acid desaturase 1	-1.53554	1.91696e-09
ILMN_1757697	55247	NEIL3	nei like DNA glycosylase 3	-1.53426	2.22757e-06
ILMN_2104830	53	ACP2	acid phosphatase 2, lysosomal	-1.53311	5.01622e-07
ILMN_1735064	90673	PPP1R3E	protein phosphatase 1 regulatory subunit 3E	-1.53279	3.76654e-05
ILMN_3250389	8733	GPAA1	glycosylphosphatidylinositol anchor attachment 1	-1.53227	7.78473e-06
ILMN_1771987	57153	SLC44A2	solute carrier family 44 member 2	-1.53057	1.23082e-09
ILMN_1694305	6611	SMS	spermine synthase	-1.52986	1.593e-08
ILMN_1755711	80169	CTC1	CST telomere replication complex component 1	-1.52882	2.59178e-05
ILMN_1725366	10998	SLC27A5	solute carrier family 27 member 5	-1.52829	9.52706e-09
ILMN_1695491	55093	WDYHV1	WDYHV motif containing 1	-1.528	1.67045e-08
ILMN_1785795	23173	METAP1	methionyl aminopeptidase 1	-1.5276	3.49016e-09
ILMN_1763516	6691	SPINK2	serine peptidase inhibitor, Kazal type 2	-1.52742	2.19049e-06
ILMN_1699737	10131	TRAP1	TNF receptor associated protein 1	-1.52689	4.95481e-09
ILMN_1705737	3615	IMPDH2	inosine monophosphate dehydrogenase 2	-1.52502	5.06959e-11
ILMN_1725241	373156	GSTK1	glutathione S-transferase kappa 1	-1.52427	1.72639e-09
ILMN_1732962	57481	KIAA1210	KIAA1210	-1.52296	1.61411e-07
ILMN_1741264	51650	MRPS33	mitochondrial ribosomal protein S33	-1.52291	6.30622e-06
ILMN_1806603	55897	MESP1	mesoderm posterior bHLH transcription factor 1	-1.52278	3.31115e-09
ILMN_1673529	85007	AGXT2L2	5-phosphohydroxy-L-lysine phospho-lyase	-1.52258	7.21706e-08
ILMN_2049274	398	ARHGDIG	Rho GDP dissociation inhibitor gamma	-1.52175	5.0523e-08
ILMN_1686555	2534	FYN	FYN proto-oncogene, Src family tyrosine kinase	-1.52169	8.69791e-05
ILMN_1769779	11156	PTP4A3	protein tyrosine phosphatase type IVA, member 3	-1.52147	9.47787e-05
ILMN_1684155	79640	C22orf46	chromosome 22 open reading frame 46	-1.51971	7.04409e-08
ILMN_1701613	5920	RARRES3	retinoic acid receptor responder 3	-1.51781	8.94698e-07
ILMN_1813837	11092	C9orf9	sperm acrosome associated 9	-1.51719	5.9575e-09
ILMN_1797181	93622	LOC93622	Morf4 family associated protein 1 like 1 pseudogene	-1.51394	6.48603e-08
ILMN_1812321	348487	FAM131C	family with sequence similarity 131 member C	-1.51342	0.000201275
ILMN_1790637	79703	C11orf80	chromosome 11 open reading frame 80	-1.51264	4.19936e-07
ILMN_1687501	26002	MOXD1	monooxygenase DBH like 1	-1.51206	1.00978e-06
ILMN_1789007	341	APOC1	apolipoprotein C1	-1.51117	1.31624e-07
ILMN_1754538	84293	C10orf58	peroxiredoxin like 2A	-1.50972	1.15496e-05
ILMN_1692760	1798	DPAGT1	dolichyl-phosphate N-acetylglucosaminephosphotransferase 1	-1.50862	1.9014e-08
ILMN_1767324	1978	EIF4EBP1	eukaryotic translation initiation factor 4E binding protein 1	-1.50848	2.38823e-08
ILMN_1770356	5442	POLRMT	RNA polymerase mitochondrial	-1.50798	7.53777e-10
ILMN_1766797	9973	CCS	copper chaperone for superoxide dismutase	-1.50737	0.000806904
ILMN_2412475	55615	PRR5		-1.5069	3.07804e-05
ILMN_1747119	23403	FBXO46	F-box protein 46	-1.50626	0.000125821
ILMN_2206722	80307	FER1L4	fer-1 like family member 4, pseudogene	-1.50559	2.05186e-05
ILMN_2377496	2067	ERCC1	ERCC excision repair 1, endonuclease non-catalytic subunit	-1.50464	2.7339e-06
ILMN_1660635	51110	LACTB2	lactamase beta 2	-1.50378	4.32999e-09
ILMN_1710136	8226	HDHD1	pseudouridine 5'-phosphatase	-1.50303	4.25255e-10
ILMN_1715555	1628	DBP	D-box binding PAR bZIP transcription factor	-1.50287	7.3214e-05
ILMN_1700549	11160	ERLIN2	ER lipid raft associated 2	-1.50275	3.56008e-07
ILMN_3244323	148413	hCG_20425	MRPL20 antisense RNA 1	-1.50229	3.47092e-09
ILMN_1718863	3775	KCNK1	potassium two pore domain channel subfamily K member 1	-1.50171	1.03538e-06
ILMN_3309349	100093630	SNHG8	small nucleolar RNA host gene 8	-1.50091	0.000148679
ILMN_1800898	384	ARG2	arginase 2	-1.50079	1.35742e-07
ILMN_1773620	6601	SMARCC2	SWI/SNF related, matrix associated, actin dependent regulator of chromatin subfamily c member 2	-1.5006	5.56658e-08
ILMN_1700248	349136	WDR86	WD repeat domain 86	-1.49874	1.74555e-07
ILMN_1804150	11112	HIBADH	3-hydroxyisobutyrate dehydrogenase	-1.49488	4.57498e-10
ILMN_1713450	140465	MYL6B	myosin light chain 6B	-1.49372	2.99155e-08
ILMN_2144573	1486	CTBS	chitobiase	-1.49244	1.2635e-05
ILMN_1747627	20	ABCA2	ATP binding cassette subfamily A member 2	-1.49231	8.43818e-07
ILMN_1805828	7443	VRK1	VRK serine/threonine kinase 1	-1.49151	2.70883e-09
ILMN_2317463	26173	INTS1	integrator complex subunit 1	-1.49097	3.21374e-07
ILMN_1803676	55556	ENOSF1	enolase superfamily member 1	-1.49002	1.81636e-08
ILMN_1730391	55168	MRPS18A	mitochondrial ribosomal protein S18A	-1.48888	1.30284e-08
ILMN_1771629	56948	SDR39U1	short chain dehydrogenase/reductase family 39U member 1	-1.48848	1.96719e-07
ILMN_1687533	10507	SEMA4D	semaphorin 4D	-1.48782	5.41211e-07
ILMN_1797786	6300	MAPK12	mitogen-activated protein kinase 12	-1.48732	1.93893e-07
ILMN_1738759	51604	PIGT	phosphatidylinositol glycan anchor biosynthesis class T	-1.48575	3.6326e-09
ILMN_1776363	287	ANK2	ankyrin 2	-1.48556	8.7177e-06
ILMN_1740010	22990	PCNX	pecanex 1	-1.48157	4.88994e-09
ILMN_1760088	887	CCKBR	cholecystokinin B receptor	-1.47993	4.32184e-06
ILMN_1814657	7023	TFAP4	transcription factor AP-4	-1.47948	2.48968e-06
ILMN_1661733	2348	FOLR1	folate receptor 1	-1.47834	4.06244e-06
ILMN_1769394	5333	PLCD1	phospholipase C delta 1	-1.47773	2.32387e-07
ILMN_1791002	6502	SKP2	S-phase kinase associated protein 2	-1.47681	3.51387e-10
ILMN_2348268	25900	IFFO1	intermediate filament family orphan 1	-1.47564	2.1727e-07
ILMN_3286411	644186	C22orf41	synaptonemal complex central element protein 3	-1.47554	1.7528e-05
ILMN_1660582	3980	LIG3	DNA ligase 3	-1.47533	1.57259e-08
ILMN_1733142				-1.47495	4.4948e-06
ILMN_1775008	9918	NCAPD2	non-SMC condensin I complex subunit D2	-1.47453	1.53768e-09
ILMN_1735275	151525	WDSUB1	WD repeat, sterile alpha motif and U-box domain containing 1	-1.47431	8.65425e-09
ILMN_1804090	1468	SLC25A10	solute carrier family 25 member 10	-1.47341	0.000258839
ILMN_1653115	1891	ECH1	enoyl-CoA hydratase 1	-1.47246	3.78726e-11
ILMN_1699254	57475	PLEKHH1	pleckstrin homology, MyTH4 and FERM domain containing H1	-1.47062	1.3185e-05
ILMN_2296843	2639	GCDH	glutaryl-CoA dehydrogenase	-1.46918	1.5559e-06
ILMN_1675239	4701	NDUFA7	NADH:ubiquinone oxidoreductase subunit A7	-1.46878	1.35002e-08
ILMN_2216582	4066	LYL1	LYL1, basic helix-loop-helix family member	-1.46794	1.00904e-05
ILMN_1683133	28999	KLF15	Kruppel like factor 15	-1.46778	5.25577e-07
ILMN_1678729	64374	SIL1	SIL1 nucleotide exchange factor	-1.46717	4.70712e-07
ILMN_3248443	641638	U87HG	small nucleolar RNA host gene 6	-1.46462	3.28289e-10
ILMN_1800354	1471	CST3	cystatin C	-1.46253	2.0245e-09
ILMN_1712975	10897	YIF1A	Yip1 interacting factor homolog A, membrane trafficking protein	-1.46227	1.8325e-09
ILMN_1677723	284	ANGPT1	angiopoietin 1	-1.46225	5.13254e-08
ILMN_1744604	1535	CYBA	cytochrome b-245 alpha chain	-1.46013	1.06979e-07
ILMN_1699472	6487	ST3GAL3	ST3 beta-galactoside alpha-2,3-sialyltransferase 3	-1.4593	0.00431466
ILMN_2374425	898	CCNE1	cyclin E1	-1.45929	1.38529e-05
ILMN_1787879	402	ARL2	ADP ribosylation factor like GTPase 2	-1.45923	2.28827e-08
ILMN_2075847	84872	ZC3H10	zinc finger CCCH-type containing 10	-1.45898	2.04233e-05
ILMN_1881909	100169951	SNAR-A3		-1.45783	3.15965e-09
ILMN_1757660	828	CAPS	calcyphosine	-1.45711	8.21792e-07
ILMN_2381296	2954	GSTZ1	glutathione S-transferase zeta 1	-1.45695	0.000167433
ILMN_1801130	9399	STOML1	stomatin like 1	-1.45377	3.01888e-08
ILMN_1710937	3428	IFI16	interferon gamma inducible protein 16	-1.45288	9.48216e-05
ILMN_1737462	55074	OXR1	oxidation resistance 1	-1.45227	8.27045e-08
ILMN_1836309	100289410	MCF2L-AS1	MCF2L antisense RNA 1	-1.45214	2.06749e-07
ILMN_1767523	55540	IL17RB	interleukin 17 receptor B	-1.45211	6.27323e-09
ILMN_1680703	64960	MRPS15	mitochondrial ribosomal protein S15	-1.44998	2.38027e-08
ILMN_1772605	10817	FRS3	fibroblast growth factor receptor substrate 3	-1.44931	9.14636e-08
ILMN_1765001	8372	HYAL3	N(alpha)-acetyltransferase 80, NatH catalytic subunit	-1.44906	1.24483e-07
ILMN_1715718	147808	ZNF784	zinc finger protein 784	-1.44899	4.93812e-05
ILMN_1718285	3224	HOXC8	homeobox C8	-1.44886	3.51037e-09
ILMN_1786720	8842	PROM1	prominin 1	-1.44649	2.21459e-07
ILMN_1709287	55152	DALRD3	DALR anticodon binding domain containing 3	-1.4463	2.19913e-05
ILMN_1673991	471	ATIC	5-aminoimidazole-4-carboxamide ribonucleotide formyltransferase/IMP cyclohydrolase	-1.4459	1.95259e-10
ILMN_1771264	80237	ELL3	elongation factor for RNA polymerase II 3	-1.44375	2.90766e-06
ILMN_1694708	283788	LOC283788	FSHD region gene 1 pseudogene	-1.44231	2.23244e-07
ILMN_1771139	79791	FBXO31	F-box protein 31	-1.44185	2.84812e-08
ILMN_2224031	1070	CETN3	centrin 3	-1.44132	1.78946e-08
ILMN_1763000	55803	ADAP2	ArfGAP with dual PH domains 2	-1.44124	2.83015e-09
ILMN_1671703	59	ACTA2	actin, alpha 2, smooth muscle, aorta	-1.43864	4.48987e-09
ILMN_1803211	26232	FBXO2	F-box protein 2	-1.43824	5.12995e-07
ILMN_1652379	8801	SUCLG2	succinate-CoA ligase GDP-forming beta subunit	-1.43762	1.03988e-07
ILMN_2060115	6653	SORL1	sortilin related receptor 1	-1.43752	5.09982e-07
ILMN_1673509	6158	RPL28	ribosomal protein L28	-1.43693	7.4637e-07
ILMN_1656934	9185	REPS2	RALBP1 associated Eps domain containing 2	-1.43457	7.61498e-05
ILMN_2119774	120227	CYP2R1	cytochrome P450 family 2 subfamily R member 1	-1.4337	1.07834e-06
ILMN_1656691	26272	FBXO4	F-box protein 4	-1.43313	3.56008e-07
ILMN_1797277	3797	KIF3C	kinesin family member 3C	-1.43264	3.78072e-07
ILMN_2049021	26255	PTTG3	pituitary tumor-transforming 3, pseudogene	-1.43213	2.14626e-09
ILMN_1734486	116461	TSEN15	tRNA splicing endonuclease subunit 15	-1.43195	0.00108487
ILMN_1671486	9455	HOMER2	homer scaffold protein 2	-1.42976	8.6828e-10
ILMN_1802096	80325	ABTB1	ankyrin repeat and BTB domain containing 1	-1.42975	2.51416e-06
ILMN_1758055	90522	YIF1B	Yip1 interacting factor homolog B, membrane trafficking protein	-1.42816	3.93342e-08
ILMN_1678781	115703	ARHGAP33	Rho GTPase activating protein 33	-1.42778	4.15945e-09
ILMN_3238274	55643	BTBD2	BTB domain containing 2	-1.42774	2.83015e-09
ILMN_1723962	56925	LXN	latexin	-1.42753	1.35317e-05
ILMN_1704078	81569	ACTL8	actin like 8	-1.42498	2.99372e-08
ILMN_1711470	29089	UBE2T	ubiquitin conjugating enzyme E2 T	-1.42498	4.87953e-10
ILMN_1748323	9547	CXCL14	C-X-C motif chemokine ligand 14	-1.42383	6.97412e-06
ILMN_1691290	1951	CELSR3	cadherin EGF LAG seven-pass G-type receptor 3	-1.42257	5.25577e-07
ILMN_3192411	90271	C10orf75	oligodendrocyte maturation-associated long intergenic non-coding RNA	-1.42186	8.71841e-09
ILMN_2120695	7102	TSPAN7	tetraspanin 7	-1.4209	1.43044e-06
ILMN_1748093	5050	PAFAH1B3	platelet activating factor acetylhydrolase 1b catalytic subunit 3	-1.41821	3.3721e-10
ILMN_1769433	10788	IQGAP2	IQ motif containing GTPase activating protein 2	-1.41791	1.56558e-07
ILMN_1728180	51747	LUC7L3	LUC7 like 3 pre-mRNA splicing factor	-1.41786	0.000264875
ILMN_1658619	23286	WWC1	WW and C2 domain containing 1	-1.41724	1.35066e-06
ILMN_2345292	5348	FXYD1	FXYD domain containing ion transport regulator 1	-1.4172	4.13451e-06
ILMN_3306028		BM932296		-1.4161	1.81556e-07
ILMN_1751051	79020	C7orf25	chromosome 7 open reading frame 25	-1.41567	4.57185e-07
ILMN_1912333		CR624623		-1.41377	8.49632e-05
ILMN_1765076	55198	APPL2	adaptor protein, phosphotyrosine interacting with PH domain and leucine zipper 2	-1.41299	2.20062e-09
ILMN_1689200	27294	DHDH	dihydrodiol dehydrogenase	-1.41284	1.17929e-08
ILMN_1802628	403313	PPAPDC2	phospholipid phosphatase 6	-1.41282	2.26803e-05
ILMN_3235325	283596	SNHG10		-1.41121	9.25783e-05
ILMN_1776522	55974	SLC50A1	solute carrier family 50 member 1	-1.40885	1.73097e-07
ILMN_3194911	1388	ATF6B	activating transcription factor 6 beta	-1.40831	1.44297e-05
ILMN_1712583	79006	METRN	meteorin, glial cell differentiation regulator	-1.4077	5.31727e-07
ILMN_3239445	100128927	ZBTB42	zinc finger and BTB domain containing 42	-1.40684	4.57185e-07
ILMN_1696254	124936	CYB5D2	cytochrome b5 domain containing 2	-1.40636	1.94943e-07
ILMN_1658290	79091	METTL22	methyltransferase like 22	-1.40609	4.27364e-10
ILMN_1797974	51390	AIG1	androgen induced 1	-1.40438	3.42031e-07
ILMN_2362911	1196	CLK2	CDC like kinase 2	-1.40419	1.12334e-07
ILMN_1786108	64852	TUT1	terminal uridylyl transferase 1, U6 snRNA-specific	-1.40226	1.89318e-07
ILMN_1697864	159013	CXorf38	chromosome X open reading frame 38	-1.40071	1.22537e-07
ILMN_1755173	57664	PLEKHA4	pleckstrin homology domain containing A4	-1.4004	2.91363e-05
ILMN_1769694	41	ACCN2	acid sensing ion channel subunit 1	-1.39944	6.87131e-08
ILMN_1722718	650	BMP2	bone morphogenetic protein 2	-1.39901	8.56697e-06
ILMN_1708900	54929	TMEM161A	transmembrane protein 161A	-1.39858	1.95625e-05
ILMN_1754114	90024	FLJ20021	uncharacterized LOC90024	-1.39845	4.67778e-08
ILMN_1778611	2631	GBAS	nipsnap homolog 2	-1.39793	6.21233e-07
ILMN_1751425	79956	ERMP1	endoplasmic reticulum metallopeptidase 1	-1.39778	5.26827e-06
ILMN_2342271	53335	BCL11A	B cell CLL/lymphoma 11A	-1.3972	9.12823e-05
ILMN_1694589	85315	PAQR8	progestin and adipoQ receptor family member 8	-1.39701	2.13127e-05
ILMN_1787885	79873	NUDT18	nudix hydrolase 18	-1.39628	5.29195e-06
ILMN_1757877	54985	HCFC1R1	host cell factor C1 regulator 1	-1.39619	7.57654e-05
ILMN_1767139	51079	NDUFA13	NADH:ubiquinone oxidoreductase subunit A13	-1.39519	5.69727e-08
ILMN_1779373	8343	HIST1H2BF	histone cluster 1 H2B family member f	-1.39505	2.44623e-07
ILMN_2395236	11200	CHEK2	checkpoint kinase 2	-1.39427	1.31608e-07
ILMN_2090040	57212	TP73-AS1	TP73 antisense RNA 1	-1.39419	2.71549e-07
ILMN_2217329	285148	IAH1	isoamyl acetate hydrolyzing esterase 1 (putative)	-1.39116	6.44471e-09
ILMN_1794707	80162	ATHL1	protein-glucosylgalactosylhydroxylysine glucosidase	-1.39074	6.32365e-07
ILMN_1778543	1719	DHFR	dihydrofolate reductase	-1.38966	1.44202e-05
ILMN_1723414	26061	HACL1	2-hydroxyacyl-CoA lyase 1	-1.38898	1.17852e-09
ILMN_1712082	9245	GCNT3	glucosaminyl (N-acetyl) transferase 3, mucin type	-1.38805	5.73789e-08
ILMN_1674662	90381	C15orf42	TOPBP1 interacting checkpoint and replication regulator	-1.38727	5.40883e-07
ILMN_1805064		SCARNA9	small Cajal body-specific RNA 9	-1.38668	3.34886e-05
ILMN_1780236	5372	PMM1	phosphomannomutase 1	-1.38605	1.03626e-09
ILMN_2258774	84545	MRPL43	mitochondrial ribosomal protein L43	-1.38472	1.66289e-08
ILMN_1713846	57460	PPM1H	protein phosphatase, Mg2+/Mn2+ dependent 1H	-1.3847	1.78775e-06
ILMN_1729509	25912	C1orf43	chromosome 1 open reading frame 43	-1.38462	1.59133e-10
ILMN_1760049	26297	SERGEF	secretion regulating guanine nucleotide exchange factor	-1.38422	1.44955e-08
ILMN_1815303	51115	FAM82B	regulator of microtubule dynamics 1	-1.38421	2.26318e-05
ILMN_3239946	729375	LOC729375	family with sequence similarity 86, member A pseudogene	-1.38217	4.77848e-07
ILMN_1782247	2648	KAT2A	lysine acetyltransferase 2A	-1.38082	7.36908e-09
ILMN_1811363	4857	NOVA1	NOVA alternative splicing regulator 1	-1.38022	2.20064e-06
ILMN_1795429	7414	VCL	vinculin	-1.37923	2.69016e-09
ILMN_1799320	85026	C9orf37	ARRDC1 antisense RNA 1	-1.37889	2.93315e-07
ILMN_2170814	27074	LAMP3	lysosomal associated membrane protein 3	-1.37711	3.23352e-07
ILMN_1671766	2161	F12	coagulation factor XII	-1.37699	3.44497e-09
ILMN_1677509	80758	PRR7	proline rich 7, synaptic	-1.37627	5.52154e-08
ILMN_1706413	51093	RRNAD1	ribosomal RNA adenine dimethylase domain containing 1	-1.3756	1.35414e-09
ILMN_1797530	84269	CHCHD5	coiled-coil-helix-coiled-coil-helix domain containing 5	-1.37554	5.87801e-08
ILMN_2384544	8751	ADAM15	ADAM metallopeptidase domain 15	-1.3754	5.90459e-06
ILMN_1784178	26160	IFT172	intraflagellar transport 172	-1.37396	1.16126e-05
ILMN_1814787	3382	ICA1	islet cell autoantigen 1	-1.37304	0.000291149
ILMN_1771652	80115	BAIAP2L2	BAI1 associated protein 2 like 2	-1.37156	1.79157e-05
ILMN_1794165	5226	PGD	phosphogluconate dehydrogenase	-1.37043	3.58813e-10
ILMN_2052871	89894	TMEM116	transmembrane protein 116	-1.36978	8.20975e-07
ILMN_1773855	126129	CPT1C	carnitine palmitoyltransferase 1C	-1.36884	6.85878e-07
ILMN_1758523	21	ABCA3	ATP binding cassette subfamily A member 3	-1.36858	4.4636e-08
ILMN_1711227	2762	GMDS	GDP-mannose 4,6-dehydratase	-1.36852	8.46106e-09
ILMN_1700831	11001	SLC27A2	solute carrier family 27 member 2	-1.36591	9.84402e-08
ILMN_1733937	23531	MMD	monocyte to macrophage differentiation associated	-1.36529	1.79875e-07
ILMN_2053281	112849	C14orf149	trans-L-3-hydroxyproline dehydratase	-1.36479	0.000184583
ILMN_3246065	115948	CCDC151	coiled-coil domain containing 151	-1.3647	8.65936e-06
ILMN_1804051	29886	SNX8	sorting nexin 8	-1.36463	0.00023474
ILMN_2371700	55559	HAUS7	HAUS augmin like complex subunit 7	-1.36198	1.67743e-10
ILMN_1784749	2621	GAS6	growth arrest specific 6	-1.36056	3.6899e-07
ILMN_1808196	9446	GSTO1	glutathione S-transferase omega 1	-1.3604	6.32982e-08
ILMN_3287855	147166	TRIM16L		-1.3597	2.4055e-06
ILMN_1739987	3757	KCNH2	potassium voltage-gated channel subfamily H member 2	-1.3589	7.27781e-06
ILMN_1670542	204	AK2	adenylate kinase 2	-1.35432	1.81154e-08
ILMN_1740441	1727	CYB5R3	cytochrome b5 reductase 3	-1.35415	8.9396e-07
ILMN_1770479	4008	LMO7	LIM domain 7	-1.35411	0.00027343
ILMN_1758457	125058	TBC1D16	TBC1 domain family member 16	-1.35314	2.61371e-09
ILMN_3238375	80152	CENPT	centromere protein T	-1.35275	1.77602e-07
ILMN_1781234	28952	CCDC22	coiled-coil domain containing 22	-1.3521	0.000180524
ILMN_1788955	9124	PDLIM1	PDZ and LIM domain 1	-1.35194	5.52526e-10
ILMN_1797933	63875	MRPL17	mitochondrial ribosomal protein L17	-1.35104	1.6201e-09
ILMN_1651336	23417	MLYCD	malonyl-CoA decarboxylase	-1.35029	7.71265e-05
ILMN_1673820	6596	HLTF	helicase like transcription factor	-1.34949	7.34213e-07
ILMN_3195203	79701	C17orf101	2-oxoglutarate and iron dependent oxygenase domain containing 3	-1.34885	0.00225335
ILMN_1683279	5190	PEX6	peroxisomal biogenesis factor 6	-1.34873	1.37678e-07
ILMN_1808566	79847	TMEM180	major facilitator superfamily domain containing 13A	-1.34791	3.51462e-05
ILMN_1678934	64425	POLR1E	RNA polymerase I subunit E	-1.34719	7.76427e-08
ILMN_1702247	23582	CCNDBP1	cyclin D1 binding protein 1	-1.34666	1.6373e-10
ILMN_1664798	9380	GRHPR	glyoxylate and hydroxypyruvate reductase	-1.34552	5.90474e-08
ILMN_1768202	170961	ANKRD24	ankyrin repeat domain 24	-1.34548	0.000147679
ILMN_1784269	132949	AASDH	aminoadipate-semialdehyde dehydrogenase	-1.3447	1.79817e-05
ILMN_1767900	55203	LGI2	leucine rich repeat LGI family member 2	-1.34442	6.20184e-07
ILMN_2412139	26256	CABYR	calcium binding tyrosine phosphorylation regulated	-1.34418	8.15435e-06
ILMN_3244457	254102	EHBP1L1	EH domain binding protein 1 like 1	-1.34416	4.74222e-08
ILMN_1736242	25894	PLEKHG4	pleckstrin homology and RhoGEF domain containing G4	-1.34403	1.84357e-07
ILMN_1727761	10691	GMEB1	glucocorticoid modulatory element binding protein 1	-1.34276	0.000328593
ILMN_1751656	8462	KLF11	Kruppel like factor 11	-1.34255	1.05319e-06
ILMN_1788131	1592	CYP26A1	cytochrome P450 family 26 subfamily A member 1	-1.34227	0.000875134
ILMN_1765310	140597	TCEAL2	transcription elongation factor A like 2	-1.34206	8.15681e-08
ILMN_1714438	4595	MUTYH	mutY DNA glycosylase	-1.34096	0.00253787
ILMN_1692511	79022	TMEM106C	transmembrane protein 106C	-1.34078	6.85085e-08
ILMN_1682273	152573	SHISA3	shisa family member 3	-1.34061	1.79952e-07
ILMN_2306540	5152	PDE9A	phosphodiesterase 9A	-1.33924	8.5392e-10
ILMN_2166457	3248	HPGD	15-hydroxyprostaglandin dehydrogenase	-1.33879	6.14301e-08
ILMN_1763080	5859	QARS	glutaminyl-tRNA synthetase	-1.33746	1.18197e-08
ILMN_1742547	8829	NRP1	neuropilin 1	-1.33559	6.39881e-06
ILMN_1760332	9487	PIGL	phosphatidylinositol glycan anchor biosynthesis class L	-1.33356	6.44782e-06
ILMN_1747395	9187	SLC24A1	solute carrier family 24 member 1	-1.33351	0.000292662
ILMN_2306066	2521	FUS	FUS RNA binding protein	-1.33169	5.31727e-07
ILMN_1743371	84696	ABHD1	abhydrolase domain containing 1	-1.33125	1.29849e-05
ILMN_1811178	49855	SCAPER	S-phase cyclin A associated protein in the ER	-1.32993	3.43886e-06
ILMN_1687626	254359	ZDHHC24	zinc finger DHHC-type containing 24	-1.3296	0.000507279
ILMN_1788604	23558	WBP2	WW domain binding protein 2	-1.32922	1.6703e-09
ILMN_1682459	10382	TUBB4	tubulin beta 4A class IVa	-1.32915	1.25532e-07
ILMN_1787919	29780	PARVB	parvin beta	-1.32878	7.23883e-07
ILMN_1798354	10914	PAPOLA	poly(A) polymerase alpha	-1.32842	1.44216e-07
ILMN_1737255	388886	C22orf36	leucine rich repeat containing 75B	-1.32834	2.62664e-06
ILMN_2174394	64210	MMS19	MMS19 homolog, cytosolic iron-sulfur assembly component	-1.32808	2.47724e-07
ILMN_2263144	79064	TMEM223	transmembrane protein 223	-1.32789	4.19682e-07
ILMN_1815882	3178	HNRNPA1	heterogeneous nuclear ribonucleoprotein A1	-1.32756	0.0184193
ILMN_1702526	56985	C17orf48	ADP-ribose/CDP-alcohol diphosphatase, manganese dependent	-1.32611	1.76485e-06
ILMN_1652128	55788	LMBRD1	LMBR1 domain containing 1	-1.32526	1.81636e-08
ILMN_1746720	125488	TTC39C	tetratricopeptide repeat domain 39C	-1.32502	5.36879e-05
ILMN_1813682	116540	MRPL53	mitochondrial ribosomal protein L53	-1.3249	3.13233e-08
ILMN_1756417	353322	ANKRD37	ankyrin repeat domain 37	-1.32408	3.01943e-05
ILMN_1759652	10485	C1orf61	chromosome 1 open reading frame 61	-1.32361	9.42467e-06
ILMN_1668092	90952	ESAM	endothelial cell adhesion molecule	-1.32188	5.69778e-05
ILMN_1795927	55269	PSPC1	paraspeckle component 1	-1.32146	1.68229e-05
ILMN_1801606	51321	AMZ2	archaelysin family metallopeptidase 2	-1.32064	1.0733e-08
ILMN_1710303	83538	TTC25	tetratricopeptide repeat domain 25	-1.32037	1.91258e-06
ILMN_1677385	114926	C8orf40	small integral membrane protein 19	-1.3202	4.97137e-09
ILMN_1672807	11238	CA5B	carbonic anhydrase 5B	-1.31988	9.51088e-06
ILMN_1744316	128387	TATDN3	TatD DNase domain containing 3	-1.31955	8.29653e-08
ILMN_1766658	9088	PKMYT1	protein kinase, membrane associated tyrosine/threonine 1	-1.31805	2.14631e-06
ILMN_1753196	9232	PTTG1	pituitary tumor-transforming 1	-1.31804	2.15633e-07
ILMN_1678904	2027	ENO3	enolase 3	-1.31776	0.00107913
ILMN_1676361	58504	ARHGAP22	Rho GTPase activating protein 22	-1.31642	5.04127e-05
ILMN_1763852	32	ACACB	acetyl-CoA carboxylase beta	-1.31553	2.4212e-06
ILMN_1684054	427	ASAH1	N-acylsphingosine amidohydrolase 1	-1.31272	8.52455e-05
ILMN_2043615	339229	C17orf90	oxidoreductase like domain containing 1	-1.31261	1.70613e-09
ILMN_1809292	83943	IMMP2L	inner mitochondrial membrane peptidase subunit 2	-1.31112	6.26094e-08
ILMN_2387471	80164	DKFZp761K0816	proline rich 36	-1.31106	2.20062e-09
ILMN_1736096	10683	DLL3	delta like canonical Notch ligand 3	-1.31077	0.00361586
ILMN_1652540	285613	RELL2	RELT like 2	-1.31039	1.64299e-06
ILMN_1772894	57393	TMEM27	collectrin, amino acid transport regulator	-1.30995	0.000108485
ILMN_1769018	54760	PCSK4	proprotein convertase subtilisin/kexin type 4	-1.30969	4.13302e-05
ILMN_2346769	10712	FAM189B	family with sequence similarity 189 member B	-1.30949	3.98422e-06
ILMN_1674874	10227	MFSD10	major facilitator superfamily domain containing 10	-1.30879	6.22259e-10
ILMN_1804679	84148	MYST1	lysine acetyltransferase 8	-1.30761	3.93206e-09
ILMN_2179726	90835	C16orf93	coiled-coil domain containing 189	-1.30744	9.0887e-06
ILMN_2136177	57472	CNOT6	CCR4-NOT transcription complex subunit 6	-1.30738	1.74939e-08
ILMN_1717639	150094	SIK1	salt inducible kinase 1	-1.30537	1.06849e-05
ILMN_1800540	1604	CD55	CD55 molecule (Cromer blood group)	-1.30421	0.000499419
ILMN_1760412	387914	SHISA2	shisa family member 2	-1.30393	2.23855e-06
ILMN_2044927	6048	RNF5	ring finger protein 5	-1.30371	4.47518e-07
ILMN_1684497	84795	PYROXD2	pyridine nucleotide-disulphide oxidoreductase domain 2	-1.30266	8.35619e-05
ILMN_1703565	29997	GLTSCR2	NOP53 ribosome biogenesis factor	-1.30257	1.27918e-09
ILMN_2128967	64776	C11orf1	chromosome 11 open reading frame 1	-1.30175	1.26078e-07
ILMN_3237755	23145	SSPO	SCO-spondin	-1.30113	5.4273e-06
ILMN_3244154	100124534	MIR3651		-1.30082	3.36868e-05
ILMN_1746917	23559	INO80B-WBP1		-1.29988	2.81225e-07
ILMN_1708110	55314	TMEM144	transmembrane protein 144	-1.2995	1.36405e-05
ILMN_1737580	27351	PPPDE2	desumoylating isopeptidase 1	-1.29924	7.47574e-07
ILMN_2188862	9518	GDF15	growth differentiation factor 15	-1.29864	5.16791e-06
ILMN_1713397	342897	NCCRP1	non-specific cytotoxic cell receptor protein 1 homolog (zebrafish)	-1.29795	6.58448e-05
ILMN_1781386	55062	WIPI1	WD repeat domain, phosphoinositide interacting 1	-1.29764	2.23726e-06
ILMN_1676955	7297	TYK2	tyrosine kinase 2	-1.29718	1.99819e-08
ILMN_1747451	55344	PLCXD1	phosphatidylinositol specific phospholipase C X domain containing 1	-1.2969	6.39321e-08
ILMN_1760727	283	ANG	angiogenin	-1.29682	4.64695e-09
ILMN_1728972	54478	FAM64A	PICALM interacting mitotic regulator	-1.29615	1.4328e-09
ILMN_1652846	5833	PCYT2	phosphate cytidylyltransferase 2, ethanolamine	-1.29545	0.000119462
ILMN_1693221	64946	CENPH	centromere protein H	-1.29537	0.00016826
ILMN_1689445	5437	POLR2H	RNA polymerase II subunit H	-1.29532	3.21165e-09
ILMN_2076640	10657	KHDRBS1	KH RNA binding domain containing, signal transduction associated 1	-1.29447	7.32661e-08
ILMN_1784287	7049	TGFBR3	transforming growth factor beta receptor 3	-1.29241	0.000238548
ILMN_2200503	56954	NIT2	nitrilase family member 2	-1.29097	1.51982e-06
ILMN_1672783	441519	CT45A3		-1.28958	4.70394e-07
ILMN_2065606	84134	TOMM40L	translocase of outer mitochondrial membrane 40 like	-1.28839	2.25839e-07
ILMN_1654690	27440	CECR5	haloacid dehalogenase like hydrolase domain containing 5	-1.28768	4.64164e-06
ILMN_3249419	401149	FLJ14186	long intergenic non-protein coding RNA 1061	-1.28764	3.48918e-07
ILMN_1739876	22930	RAB3GAP1	RAB3 GTPase activating protein catalytic subunit 1	-1.28674	1.62659e-08
ILMN_2305112	1491	CTH	cystathionine gamma-lyase	-1.28428	1.84447e-05
ILMN_1758497	57348	TTYH1	tweety family member 1	-1.28383	3.923e-07
ILMN_1787718	376497	SLC27A1	solute carrier family 27 member 1	-1.28374	0.000325958
ILMN_2150654	65249	ZSWIM4	zinc finger SWIM-type containing 4	-1.28038	6.766e-08
ILMN_1733811	3728	JUP	junction plakoglobin	-1.28021	2.16914e-07
ILMN_1796244	10421	CD2BP2	CD2 cytoplasmic tail binding protein 2	-1.28008	2.63993e-08
ILMN_1707240	58155	PTBP2	polypyrimidine tract binding protein 2	-1.27917	5.95525e-06
ILMN_2358733	6901	TAZ	tafazzin	-1.27914	1.44813e-05
ILMN_1655046	10204	NUTF2	nuclear transport factor 2	-1.27764	3.68563e-08
ILMN_3191192		DA538071		-1.27619	1.07343e-06
ILMN_1741459	8558	CDK10	cyclin dependent kinase 10	-1.27435	6.81532e-08
ILMN_2099301	25777	SUN2	Sad1 and UNC84 domain containing 2	-1.27262	8.94137e-08
ILMN_1755303	7764	ZNF217	zinc finger protein 217	-1.27179	4.83967e-07
ILMN_1800889	9896	FIG4	FIG4 phosphoinositide 5-phosphatase	-1.2713	4.46501e-08
ILMN_2194828	79447	C16orf53	PAXIP1 associated glutamate rich protein 1	-1.27079	9.59525e-08
ILMN_2364110	2629	GBA	glucosylceramidase beta	-1.27058	2.03039e-05
ILMN_1805410	84419	C15orf48	chromosome 15 open reading frame 48	-1.2701	2.70059e-06
ILMN_1784985	285368	PRRT3	proline rich transmembrane protein 3	-1.26813	0.000112253
ILMN_1726666	2878	GPX3	glutathione peroxidase 3	-1.2681	3.53548e-06
ILMN_1731851	5018	OXA1L	OXA1L, mitochondrial inner membrane protein	-1.26709	2.03278e-09
ILMN_1887174	23514	KIAA0146	scaffold protein involved in DNA repair	-1.2669	1.97557e-07
ILMN_1670238	8318	CDC45	cell division cycle 45	-1.26649	2.87632e-08
ILMN_1789508	9330	GTF3C3	general transcription factor IIIC subunit 3	-1.26456	4.90172e-08
ILMN_1794190	9236	CCPG1		-1.26367	8.41641e-08
ILMN_1781400	6542	SLC7A2	solute carrier family 7 member 2	-1.2628	5.74208e-08
ILMN_1725705	8192	CLPP	caseinolytic mitochondrial matrix peptidase proteolytic subunit	-1.26167	2.08565e-08
ILMN_3249682	256126	SYCE2	synaptonemal complex central element protein 2	-1.26064	3.83557e-05
ILMN_1730848	3875	KRT18	keratin 18	-1.26029	4.8783e-06
ILMN_1764091	22864	R3HDM2	R3H domain containing 2	-1.25924	6.36634e-05
ILMN_1854833		CR624291		-1.25835	1.68325e-07
ILMN_1671905	119392	MEIR5	SWI5 dependent homologous recombination repair protein 1	-1.2575	0.000371498
ILMN_1684391	5351	PLOD1	procollagen-lysine,2-oxoglutarate 5-dioxygenase 1	-1.25607	4.17395e-08
ILMN_1654319	145864	HAPLN3	hyaluronan and proteoglycan link protein 3	-1.2557	2.68761e-06
ILMN_1719599	94121	SYTL4	synaptotagmin like 4	-1.25556	2.62065e-09
ILMN_1800750	55657	ZNF692	zinc finger protein 692	-1.25467	1.61237e-05
ILMN_1666089	116448	OLIG1	oligodendrocyte transcription factor 1	-1.25373	2.77169e-05
ILMN_3250870	64854	USP46	ubiquitin specific peptidase 46	-1.25339	0.000161275
ILMN_1797684	5134	PDCD2	programmed cell death 2	-1.2526	3.2132e-08
ILMN_1707372	149603	RNF187	ring finger protein 187	-1.25246	4.64031e-06
ILMN_1669102	517	ATP5G2	ATP synthase membrane subunit c locus 2	-1.25079	1.40826e-07
ILMN_1777190	1675	CFD	complement factor D	-1.25073	3.66325e-07
ILMN_1765532	7936	RDBP	negative elongation factor complex member E	-1.24949	1.25539e-05
ILMN_1657361	23492	CBX7	chromobox 7	-1.2491	1.21505e-05
ILMN_1652006	8243	SMC1A	structural maintenance of chromosomes 1A	-1.24799	0.000134071
ILMN_1671603	90390	MED30	mediator complex subunit 30	-1.24751	3.20495e-08
ILMN_1671353	3592	IL12A	interleukin 12A	-1.24728	8.86911e-06
ILMN_3247325	100190939	PP13759	TPT1 antisense RNA 1	-1.24664	0.00019481
ILMN_1784467	23225	NUP210	nucleoporin 210	-1.24561	1.46562e-06
ILMN_1811574	23162	MAPK8IP3	mitogen-activated protein kinase 8 interacting protein 3	-1.24557	6.82649e-07
ILMN_3241091	84187	TMEM164	transmembrane protein 164	-1.24378	8.94101e-10
ILMN_1687303	80724	ACAD10	acyl-CoA dehydrogenase family member 10	-1.24233	4.21594e-05
ILMN_2123871	129787	TMEM18	transmembrane protein 18	-1.24208	0.000207522
ILMN_1652237	874	CBR3	carbonyl reductase 3	-1.2416	3.96786e-07
ILMN_1751753	3418	IDH2	isocitrate dehydrogenase (NADP(+)) 2, mitochondrial	-1.24113	1.50426e-08
ILMN_1697962	197370	NSMCE1	NSE1 homolog, SMC5-SMC6 complex component	-1.24104	7.51591e-07
ILMN_3239925	25845	LOC25845	uncharacterized LOC25845	-1.24103	3.92855e-06
ILMN_2056606	5502	PPP1R1A	protein phosphatase 1 regulatory inhibitor subunit 1A	-1.2402	0.000149535
ILMN_1754241	254528	C16orf73	meiosis specific with OB domains	-1.23897	5.8459e-08
ILMN_1698072	10531	PITRM1	pitrilysin metallopeptidase 1	-1.23851	1.20575e-06
ILMN_1729237	51706	CYB5R1	cytochrome b5 reductase 1	-1.23834	3.02977e-06
ILMN_1679188	27109	ATP5S	distal membrane arm assembly complex 2 like	-1.23775	1.2867e-06
ILMN_1804137	286410	ATP11C	ATPase phospholipid transporting 11C	-1.23611	0.000172275
ILMN_2152502	389538	MGC72080	CCZ1P-OR7E38P readthrough	-1.23473	0.000190083
ILMN_1720604	22901	ARSG	arylsulfatase G	-1.23431	0.000169671
ILMN_2338963	2030	SLC29A1	solute carrier family 29 member 1 (Augustine blood group)	-1.23416	7.9959e-06
ILMN_1801215	347862	PDDC1	glutamine amidotransferase like class 1 domain containing 1	-1.23222	5.08106e-05
ILMN_1778187	80222	TARS2	threonyl-tRNA synthetase 2, mitochondrial	-1.23217	3.74861e-05
ILMN_3290340		LOC646096	checkpoint kinase 2 pseudogene 2	-1.22795	3.91133e-05
ILMN_1803745	6821	SUOX	sulfite oxidase	-1.22773	2.29542e-07
ILMN_3243324	401491	FLJ35024	VLDLR antisense RNA 1	-1.22708	2.17775e-05
ILMN_1751956	4259	MGST3	microsomal glutathione S-transferase 3	-1.227	3.02179e-07
ILMN_1742224	79811	SLTM	SAFB like transcription modulator	-1.22667	1.50648e-07
ILMN_1678579	1376	CPT2	carnitine palmitoyltransferase 2	-1.22631	4.44129e-08
ILMN_1705201	2303	FOXC2	forkhead box C2	-1.22601	0.000234217
ILMN_1789809	23521	RPL13AP6	ribosomal protein L13a pseudogene 6	-1.22535	4.48104e-07
ILMN_1735658	25914	RTTN	rotatin	-1.22439	8.03657e-08
ILMN_1714592	978	CDA	cytidine deaminase	-1.22385	0.000301866
ILMN_1780298	196483	FAM86A	eukaryotic elongation factor 2 lysine methyltransferase	-1.22156	1.40232e-05
ILMN_3197767	144983	HNRNPA1L2		-1.22084	0.000170427
ILMN_1719205	2091	FBL	fibrillarin	-1.22	2.56665e-09
ILMN_1666633		BC010030		-1.21986	5.49433e-05
ILMN_1774990	84326	C16orf13	methyltransferase like 26	-1.2194	9.67003e-05
ILMN_1743755	441150	C6orf226	chromosome 6 open reading frame 226	-1.2183	0.000269009
ILMN_1728914	58497	PRUNE	prune exopolyphosphatase 1	-1.21785	4.78371e-07
ILMN_1774336	5427	POLE2	DNA polymerase epsilon 2, accessory subunit	-1.21567	2.56784e-06
ILMN_1745329	78994	PRR14	proline rich 14	-1.21493	6.49454e-08
ILMN_2120340	10856	RUVBL2	RuvB like AAA ATPase 2	-1.21434	1.1776e-05
ILMN_1700681	83692	CD99L2	CD99 molecule like 2	-1.21388	5.00096e-07
ILMN_1738263	128869	PIGU	phosphatidylinositol glycan anchor biosynthesis class U	-1.21334	9.52577e-08
ILMN_1764165	201292	TRIM65	tripartite motif containing 65	-1.21302	3.14284e-05
ILMN_1676528	11118	BTN3A2	butyrophilin subfamily 3 member A2	-1.21266	0.000157422
ILMN_1666364	93058	COQ10A	coenzyme Q10A	-1.21196	3.31313e-07
ILMN_1811551	51071	DERA	deoxyribose-phosphate aldolase	-1.21086	2.65657e-08
ILMN_1681437	51181	DCXR	dicarbonyl and L-xylulose reductase	-1.20998	5.67404e-08
ILMN_1651819	63917	GALNT11	polypeptide N-acetylgalactosaminyltransferase 11	-1.20954	6.88743e-09
ILMN_1722634	4924	NUCB1	nucleobindin 1	-1.20917	9.30566e-08
ILMN_1771057	56949	XAB2	XPA binding protein 2	-1.20896	1.06475e-07
ILMN_1683175	138716	C9orf23	ribonuclease P/MRP subunit p25 like	-1.20833	3.4337e-08
ILMN_1777660	9781	RNF144A	ring finger protein 144A	-1.20816	1.38286e-07
ILMN_2104696	157697	ERICH1	glutamate rich 1	-1.20774	7.28483e-09
ILMN_1657058	285755	PPIL6	peptidylprolyl isomerase like 6	-1.20723	3.10388e-05
ILMN_2232368	63935	PCIF1	PDX1 C-terminal inhibiting factor 1	-1.20704	0.000309575
ILMN_1703906	55355	HJURP	Holliday junction recognition protein	-1.20658	1.98375e-08
ILMN_1753639	4507	MTAP	methylthioadenosine phosphorylase	-1.20655	3.6193e-06
ILMN_2093720	54974	THG1L	tRNA-histidine guanylyltransferase 1 like	-1.2064	1.30949e-07
ILMN_1716973	27434	POLM	DNA polymerase mu	-1.20594	0.000135525
ILMN_1652313	200312	RNF215	ring finger protein 215	-1.20444	3.65526e-05
ILMN_1803856	222161	DKFZP586I1420	uncharacterized protein DKFZp586I1420	-1.20325	0.000230489
ILMN_1769931	6421	SFPQ	splicing factor proline and glutamine rich	-1.20324	0.000180558
ILMN_1707070	5118	PCOLCE	procollagen C-endopeptidase enhancer	-1.20303	0.000741185
ILMN_2367070	23597	ACOT9	acyl-CoA thioesterase 9	-1.20262	0.000651732
ILMN_1736623	51517	NCKIPSD	NCK interacting protein with SH3 domain	-1.20258	9.14976e-07
ILMN_1736130	79863	RBFA	ribosome binding factor A	-1.20249	2.75307e-07
ILMN_2354381	5445	PON2	paraoxonase 2	-1.20197	3.39821e-07
ILMN_2227533	84836	ABHD14B	abhydrolase domain containing 14B	-1.2014	4.99857e-05
ILMN_1827283		BX104024		-1.20009	3.89378e-05
ILMN_1713491	6844	VAMP2	vesicle associated membrane protein 2	-1.19942	2.108e-07
ILMN_2274923	4338	MOCS2	molybdenum cofactor synthesis 2	-1.19817	2.12357e-05
ILMN_1745374	3430	IFI35	interferon induced protein 35	-1.19683	0.000116992
ILMN_1764177	3720	JARID2	jumonji and AT-rich interaction domain containing 2	-1.1968	1.38906e-07
ILMN_1761804	223	ALDH9A1	aldehyde dehydrogenase 9 family member A1	-1.1966	3.241e-08
ILMN_1803774	8576	STK16	serine/threonine kinase 16	-1.19576	0.000188402
ILMN_1657446	84284	NTPCR	nucleoside-triphosphatase, cancer-related	-1.19485	1.29085e-08
ILMN_1808095	10193	RNF41	ring finger protein 41	-1.19398	7.34847e-07
ILMN_2319424	8908	GYG2	glycogenin 2	-1.19397	9.74653e-06
ILMN_1726990	1797	DOM3Z	decapping exoribonuclease	-1.19323	1.0907e-06
ILMN_1654612	51385	ZNF589	zinc finger protein 589	-1.19304	1.44746e-05
ILMN_1758831	55072	RNF31	ring finger protein 31	-1.19256	1.27359e-07
ILMN_1771870	147965	FAM98C	family with sequence similarity 98 member C	-1.19242	4.17482e-05
ILMN_1743582	84304	NUDT22	nudix hydrolase 22	-1.19233	1.91173e-06
ILMN_1716913	58485	TRAPPC1	trafficking protein particle complex 1	-1.19117	6.47033e-07
ILMN_1815169	4174	MCM5	minichromosome maintenance complex component 5	-1.19096	2.43003e-07
ILMN_1795166	5745	PTH1R	parathyroid hormone 1 receptor	-1.19081	5.47607e-07
ILMN_1785177	85406	DNAJC14	DnaJ heat shock protein family (Hsp40) member C14	-1.18958	5.00431e-05
ILMN_1742382	9783	RIMS3	regulating synaptic membrane exocytosis 3	-1.18905	4.28114e-08
ILMN_1812721	9026	HIP1R	huntingtin interacting protein 1 related	-1.189	3.20755e-07
ILMN_1780987	8625	RFXANK	regulatory factor X associated ankyrin containing protein	-1.18803	4.86039e-06
ILMN_2193591	81622	UNC93B1	unc-93 homolog B1, TLR signaling regulator	-1.187	6.44152e-06
ILMN_1785424	3983	ABLIM1	actin binding LIM protein 1	-1.1869	0.000235574
ILMN_1683277	79932	KIAA0319L	KIAA0319 like	-1.18669	0.000156207
ILMN_1664243	55850	USE1	unconventional SNARE in the ER 1	-1.18585	0.000216661
ILMN_1652486	80764	THAP7	THAP domain containing 7	-1.18434	0.000566832
ILMN_1671809	56940	DUSP22	dual specificity phosphatase 22	-1.18425	8.09581e-08
ILMN_1746819	727	C5	complement C5	-1.18411	3.38119e-06
ILMN_1800796	6167	LOC100506548	uncharacterized LOC100506548	-1.18364	1.63239e-06
ILMN_2325112	150383	C22orf40	cysteine rich DPF motif domain containing 1	-1.18284	2.9153e-05
ILMN_1664922	2317	FLNB	filamin B	-1.18266	1.16355e-08
ILMN_1736814	1207	CLNS1A	chloride nucleotide-sensitive channel 1A	-1.18122	2.50658e-09
ILMN_1780659	11162	NUDT6	nudix hydrolase 6	-1.18119	0.000365591
ILMN_1758623	3017	HIST1H2BD	histone cluster 1 H2B family member d	-1.18055	0.000395476
ILMN_3240541	24139	EML2	echinoderm microtubule associated protein like 2	-1.17958	9.17381e-06
ILMN_1776577	79075	DSCC1	DNA replication and sister chromatid cohesion 1	-1.17879	1.5603e-07
ILMN_1761086	51542	VPS54	VPS54, GARP complex subunit	-1.17738	6.05167e-05
ILMN_1743367	8322	FZD4	frizzled class receptor 4	-1.17675	8.68682e-09
ILMN_1781060	6854	SYN2	synapsin II	-1.17611	0.000688506
ILMN_1678692	23164	MPRIP	myosin phosphatase Rho interacting protein	-1.17585	0.000118493
ILMN_2406552	55367	LRDD	p53-induced death domain protein 1	-1.1755	0.000286556
ILMN_1815859	2068	ERCC2	ERCC excision repair 2, TFIIH core complex helicase subunit	-1.17542	5.26217e-07
ILMN_1738529	617	BCS1L	BCS1 homolog, ubiquinol-cytochrome c reductase complex chaperone	-1.1751	2.06119e-08
ILMN_1753482	55199	FAM86C	family with sequence similarity 86 member C1	-1.1748	0.000148596
ILMN_1720235	122622	ADSSL1	adenylosuccinate synthase like 1	-1.17453	0.000655297
ILMN_1735788	11078	TRIOBP	TRIO and F-actin binding protein	-1.17418	1.90619e-06
ILMN_1651315	10362	HMG20B	high mobility group 20B	-1.17406	1.03408e-06
ILMN_1682957	29763	PACSIN3	protein kinase C and casein kinase substrate in neurons 3	-1.17112	6.5964e-07
ILMN_1780671	26030	PLEKHG3	pleckstrin homology and RhoGEF domain containing G3	-1.17105	5.19836e-06
ILMN_2089977	360132	FKBP9L	FK506 binding protein 9 pseudogene 1	-1.17074	5.51022e-08
ILMN_1773780	65990	FAM173A	family with sequence similarity 173 member A	-1.17019	4.78831e-08
ILMN_1758750	124454	EARS2	glutamyl-tRNA synthetase 2, mitochondrial	-1.16748	4.32294e-07
ILMN_2125374	55907	CMAS	cytidine monophosphate N-acetylneuraminic acid synthetase	-1.1668	9.70319e-08
ILMN_2094061	3613	IMPA2	inositol monophosphatase 2	-1.16572	5.19881e-09
ILMN_1808789	55930	MYO5C	myosin VC	-1.16546	1.47736e-05
ILMN_1686254	26071	FAM127B	retrotransposon Gag like 8A	-1.16523	2.87793e-06
ILMN_3296208		AK056419		-1.16376	0.000286484
ILMN_1683273	10302	SNAPC5	small nuclear RNA activating complex polypeptide 5	-1.16352	1.71167e-05
ILMN_1813260	10245	TIMM17B	translocase of inner mitochondrial membrane 17B	-1.16346	9.16385e-08
ILMN_3234081	112755	STX1B	syntaxin 1B	-1.16287	3.86657e-06
ILMN_1669851	64940	STAG3L4	stromal antigen 3-like 4 (pseudogene)	-1.16254	0.00102045
ILMN_2318811	8498	RANBP3	RAN binding protein 3	-1.16208	5.31727e-07
ILMN_1804148	222068	TMED4	transmembrane p24 trafficking protein 4	-1.16193	2.31216e-06
ILMN_1745593	3925	STMN1	stathmin 1	-1.16139	1.24596e-05
ILMN_1776724	130574	LYPD6	LY6/PLAUR domain containing 6	-1.16078	4.07297e-05
ILMN_2186858	55778	ZNF839	zinc finger protein 839	-1.15978	8.03286e-09
ILMN_2163206	256309	CCDC110	coiled-coil domain containing 110	-1.15669	4.41652e-06
ILMN_1765493	92799	SHKBP1	SH3KBP1 binding protein 1	-1.15599	0.0048752
ILMN_1725471	2710	GK	glycerol kinase	-1.15576	1.27835e-05
ILMN_1683700	8741	TNFSF13	TNF superfamily member 12	-1.1554	0.00121394
ILMN_1773063	114876	OSBPL1A	oxysterol binding protein like 1A	-1.15431	7.17568e-07
ILMN_2207328	25941	C18orf10	tubulin polyglutamylase complex subunit 2	-1.15406	2.9469e-07
ILMN_1769478	202051	SPATA24	spermatogenesis associated 24	-1.1539	0.00511478
ILMN_1712616	221481	C6orf81	armadillo repeat containing 12	-1.15345	1.91001e-06
ILMN_1728714	10534	SSSCA1	Sjogren syndrome/scleroderma autoantigen 1	-1.15338	0.00193048
ILMN_2305225	65009	NDRG4	NDRG family member 4	-1.15255	1.37733e-07
ILMN_1709114	10454	TAB1	TGF-beta activated kinase 1 (MAP3K7) binding protein 1	-1.15206	1.28752e-06
ILMN_1687857	27090	ST6GALNAC4	ST6 N-acetylgalactosaminide alpha-2,6-sialyltransferase 4	-1.15159	3.89072e-05
ILMN_1758324	81796	SLCO5A1	solute carrier organic anion transporter family member 5A1	-1.15099	7.88961e-05
ILMN_1789384	169714	QSOX2	quiescin sulfhydryl oxidase 2	-1.14761	2.28827e-08
ILMN_1733103	285908	NCRNA00174	long intergenic non-protein coding RNA 174	-1.14744	0.000166462
ILMN_2336728	1741	DLG3	discs large MAGUK scaffold protein 3	-1.1474	6.89957e-05
ILMN_1674706	10797	MTHFD2	methylenetetrahydrofolate dehydrogenase (NADP+ dependent) 2, methenyltetrahydrofolate cyclohydrolase	-1.14736	7.92373e-06
ILMN_1654324	26508	HEYL	hes related family bHLH transcription factor with YRPW motif-like	-1.14693	4.56406e-06
ILMN_1761442	84219	WDR24	WD repeat domain 24	-1.14564	2.82633e-05
ILMN_1718766	4494	MT1F	metallothionein 1F	-1.14557	3.31671e-08
ILMN_1744795	6907	TBL1X	transducin beta like 1 X-linked	-1.14549	1.9702e-08
ILMN_1671004	11232	POLG2	DNA polymerase gamma 2, accessory subunit	-1.14529	5.63889e-06
ILMN_1708382	54859	C3orf75	elongator acetyltransferase complex subunit 6	-1.14524	8.95249e-05
ILMN_1773073	5264	PHYH	phytanoyl-CoA 2-hydroxylase	-1.14414	7.66938e-07
ILMN_3263702	100128881	LOC100128881	VPS9D1 antisense RNA 1	-1.14385	0.00013615
ILMN_1782069	22906	TRAK1	trafficking kinesin protein 1	-1.14338	1.92908e-06
ILMN_1703754	55125	CEP192	centrosomal protein 192	-1.14298	1.76998e-06
ILMN_1651253	644150	WIPF3	WAS/WASL interacting protein family member 3	-1.14287	9.39823e-06
ILMN_2206344	8509	NDST2	N-deacetylase and N-sulfotransferase 2	-1.14287	0.000123479
ILMN_1658027	8438	RAD54L	RAD54 like	-1.14273	2.57417e-07
ILMN_2347314	405	ARNT	aryl hydrocarbon receptor nuclear translocator	-1.14202	0.000881448
ILMN_1711374	4185	ADAM11	ADAM metallopeptidase domain 11	-1.14188	0.00229699
ILMN_1692742	22898	DENND3	DENN domain containing 3	-1.14178	5.01604e-05
ILMN_1798728	8725	C19orf2	URI1, prefoldin like chaperone	-1.14163	1.56785e-07
ILMN_1804662	145957	NRG4	neuregulin 4	-1.14088	8.94338e-05
ILMN_1807563	2286	FKBP2	FK506 binding protein 2	-1.14055	6.47033e-07
ILMN_1671906	84057	MND1	meiotic nuclear divisions 1	-1.14009	2.45138e-06
ILMN_1798712	7375	USP4	ubiquitin specific peptidase 4	-1.13984	9.60668e-06
ILMN_3250268	643911	CRNDE	colorectal neoplasia differentially expressed	-1.13981	0.000280167
ILMN_1788180	5872	RAB13	RAB13, member RAS oncogene family	-1.13975	0.00371544
ILMN_1709153	51334	PRR16	proline rich 16	-1.13929	1.75047e-05
ILMN_1668134	2944	GSTM1	glutathione S-transferase mu 1	-1.1391	1.31291e-05
ILMN_1735093	8914	TIMELESS	timeless circadian regulator	-1.13813	5.33119e-08
ILMN_1738237	64342	HS1BP3	HCLS1 binding protein 3	-1.13756	2.34699e-05
ILMN_1763837	290	ANPEP	alanyl aminopeptidase, membrane	-1.13741	5.02118e-05
ILMN_1750961	53346	TM6SF1	transmembrane 6 superfamily member 1	-1.13711	6.9312e-05
ILMN_1689625	30062	RAX	retina and anterior neural fold homeobox	-1.13645	0.000161085
ILMN_1669878	2990	GUSB	glucuronidase beta	-1.13582	4.48104e-07
ILMN_2389528	9633	MTL5	testis expressed metallothionein like protein	-1.13534	0.000184669
ILMN_1673363	976	CD97	adhesion G protein-coupled receptor E5	-1.13524	4.10887e-08
ILMN_1744980	84186	ZCCHC7	zinc finger CCHC-type containing 7	-1.13494	8.81085e-08
ILMN_1757210	91860	CALML4	calmodulin like 4	-1.13492	7.88354e-07
ILMN_3298167	125150	ZSWIM7	zinc finger SWIM-type containing 7	-1.13441	1.24596e-07
ILMN_1762899	1958	EGR1	early growth response 1	-1.13429	3.98306e-06
ILMN_1743911	51629	SLC25A39	solute carrier family 25 member 39	-1.13405	2.14592e-08
ILMN_1795338	29799	YPEL1	yippee like 1	-1.13315	9.64629e-05
ILMN_1685258	81853	TMEM14B	transmembrane protein 14B	-1.13182	3.46878e-06
ILMN_2395375	2550	GABBR1	gamma-aminobutyric acid type B receptor subunit 1	-1.13111	1.51869e-05
ILMN_3206884	389634	LOC389634	long intergenic non-protein coding RNA 937	-1.13008	0.0100199
ILMN_1809931	10397	NDRG1	N-myc downstream regulated 1	-1.1298	0.00122811
ILMN_1746013	6695	SPOCK1	SPARC (osteonectin), cwcv and kazal like domains proteoglycan 1	-1.12967	2.59244e-06
ILMN_3231621		LOC349114		-1.12917	4.44766e-05
ILMN_2323366	6391	SDHC	succinate dehydrogenase complex subunit C	-1.1291	4.07259e-08
ILMN_1689868	283232	TMEM80	transmembrane protein 80	-1.12745	1.10904e-06
ILMN_1769451	10994	ILVBL	ilvB acetolactate synthase like	-1.12704	3.19742e-07
ILMN_1682864	90864	SPSB3	splA/ryanodine receptor domain and SOCS box containing 3	-1.12693	4.34333e-07
ILMN_1666306	402055	SRRD	SRR1 domain containing	-1.12687	3.79218e-05
ILMN_1881514	90768	MGC45800	TENM3 antisense RNA 1	-1.12644	8.02775e-05
ILMN_1794968	123355	LRRC28	leucine rich repeat containing 28	-1.12504	7.4637e-07
ILMN_1812967	10695	CNPY3	canopy FGF signaling regulator 3	-1.12503	0.000800796
ILMN_1730816	27239	GPR162	G protein-coupled receptor 162	-1.12497	2.14631e-06
ILMN_3243899	286144	C8orf83	triple QxxK/R motif containing	-1.12487	1.18199e-05
ILMN_1687037	9742	IFT140	intraflagellar transport 140	-1.12453	0.00035014
ILMN_1743219	770	CA11	carbonic anhydrase 11	-1.12275	1.69494e-05
ILMN_1736901	254887	ZDHHC23	zinc finger DHHC-type containing 23	-1.12255	6.38054e-06
ILMN_1796013	5831	PYCR1	pyrroline-5-carboxylate reductase 1	-1.12246	0.000267592
ILMN_1693664	55624	POMGNT1	protein O-linked mannose N-acetylglucosaminyltransferase 1 (beta 1,2-)	-1.12166	2.09432e-08
ILMN_1814789	9898	UBAP2L	ubiquitin associated protein 2 like	-1.12132	4.75589e-08
ILMN_1670638	26207	PITPNC1	phosphatidylinositol transfer protein cytoplasmic 1	-1.12083	1.54066e-07
ILMN_1688070	260294	WBSCR20C		-1.12064	0.00106177
ILMN_2415911	10495	ENOX2	ecto-NOX disulfide-thiol exchanger 2	-1.12014	3.99327e-06
ILMN_1679600	10005	ACOT8	acyl-CoA thioesterase 8	-1.11978	0.00203602
ILMN_1708369	58513	EPS15L1	epidermal growth factor receptor pathway substrate 15 like 1	-1.11875	1.91328e-05
ILMN_1786834	5613	PRKX	protein kinase X-linked	-1.11815	1.36892e-06
ILMN_3201485	81926	FAM108A1	abhydrolase domain containing 17A	-1.11736	3.98712e-05
ILMN_2081988	10314	LANCL1	LanC like 1	-1.11636	2.55112e-06
ILMN_1813635	25962	KIAA1429	vir like m6A methyltransferase associated	-1.11634	6.00916e-07
ILMN_1760667	84265	POLR3GL	RNA polymerase III subunit G like	-1.11623	3.43286e-08
ILMN_1788024	55795	PCID2	PCI domain containing 2	-1.1154	4.37474e-07
ILMN_1659462	54935	DUSP23	dual specificity phosphatase 23	-1.1153	1.19597e-06
ILMN_1890175		BX102253		-1.11445	0.00186586
ILMN_1706149	84306	PDCD2L	programmed cell death 2 like	-1.11395	7.45801e-08
ILMN_1812581	9604	RNF14	ring finger protein 14	-1.1122	0.0193752
ILMN_1668469	23240	KIAA0922	transmembrane 131 like	-1.11174	1.3185e-05
ILMN_1652505	27301	APEX2	apurinic/apyrimidinic endodeoxyribonuclease 2	-1.11135	2.58718e-07
ILMN_1748650	84311	MRPL45	mitochondrial ribosomal protein L45	-1.11121	6.92811e-08
ILMN_1711368	83696	TRAPPC9	trafficking protein particle complex 9	-1.11099	0.00274666
ILMN_2337058	64840	PORCN	porcupine O-acyltransferase	-1.11021	0.000354121
ILMN_1672443	5860	QDPR	quinoid dihydropteridine reductase	-1.10852	1.20813e-07
ILMN_2308689	60509	AGBL5	ATP/GTP binding protein like 5	-1.10846	3.07017e-08
ILMN_1745132	10220	GDF11	growth differentiation factor 11	-1.10732	0.000976755
ILMN_2367743	7283	TUBG1	tubulin gamma 1	-1.10697	1.08954e-06
ILMN_1665357	2060	EPS15	epidermal growth factor receptor pathway substrate 15	-1.10678	0.000314569
ILMN_1806037	7083	TK1	thymidine kinase 1	-1.10615	9.51847e-08
ILMN_1762207	129049	SGSM1	small G protein signaling modulator 1	-1.1057	0.0015298
ILMN_2139761	22998	LIMCH1	LIM and calponin homology domains 1	-1.10499	2.25716e-06
ILMN_1787673	51090	PLLP	plasmolipin	-1.10487	0.000507809
ILMN_1682912	728728	LOC100132287		-1.10432	0.0018318
ILMN_1717165	3476	IGBP1	immunoglobulin binding protein 1	-1.10295	2.60532e-06
ILMN_1787526	84281	C2orf88	chromosome 2 open reading frame 88	-1.10277	0.00136472
ILMN_1677843	53917	RAB24	RAB24, member RAS oncogene family	-1.10234	3.31821e-07
ILMN_1803686	100	ADA	adenosine deaminase	-1.10226	3.70324e-08
ILMN_1690342	4048	LTA4H	leukotriene A4 hydrolase	-1.10074	4.49503e-08
ILMN_1749244	57149	LYRM1	LYR motif containing 1	-1.10046	6.13365e-07
ILMN_1751958	55695	NSUN5	NOP2/Sun RNA methyltransferase family member 5	-1.1004	5.20452e-08
ILMN_2181445	23786	BCL2L13	BCL2 like 13	-1.09924	3.0602e-07
ILMN_2355559	5660	PSAP	prosaposin	-1.0987	9.84402e-08
ILMN_1697682	9400	RECQL5	RecQ like helicase 5	-1.09773	0.00252843
ILMN_1703314	79786	KLHL36	kelch like family member 36	-1.09754	0.000180136
ILMN_1778173	50808	AK3	adenylate kinase 3	-1.09721	2.43952e-06
ILMN_1681087	56301	SLC7A10	solute carrier family 7 member 10	-1.09679	0.000266953
ILMN_1726352	79875	THSD4	thrombospondin type 1 domain containing 4	-1.09651	0.000466763
ILMN_2242403	1716	DGUOK	deoxyguanosine kinase	-1.09647	3.18962e-07
ILMN_1795949	79585	CORO7	coronin 7	-1.09545	4.57075e-06
ILMN_1738539	26873	BC140370	5-oxoprolinase, ATP-hydrolysing	-1.09544	0.00101804
ILMN_1795266	90187	EMILIN3	elastin microfibril interfacer 3	-1.09483	0.00141557
ILMN_1667551	653188	SMA4		-1.09438	0.00820471
ILMN_1711729	7381	LOC442454	ubiquinol-cytochrome c reductase binding protein pseudogene 1	-1.09429	3.68901e-07
ILMN_1788250	23641	LDOC1	LDOC1, regulator of NFKB signaling	-1.0941	2.70284e-07
ILMN_2300970	2109	ETFB	electron transfer flavoprotein subunit beta	-1.09358	2.32012e-07
ILMN_1814106	375791	C9orf169	cysteine rich tail 1	-1.09189	0.00419662
ILMN_1752299	5870	RAB6A	RAB6B, member RAS oncogene family	-1.09156	3.06786e-05
ILMN_1815141	4548	MTR	5-methyltetrahydrofolate-homocysteine methyltransferase	-1.09088	8.61893e-07
ILMN_1786628	728577	CNTNAP3B	contactin associated protein like 3B	-1.09061	0.000151134
ILMN_1700306	132299	OCIAD2	OCIA domain containing 2	-1.09018	2.02658e-07
ILMN_1689456	26137	ZBTB20	zinc finger and BTB domain containing 20	-1.08955	1.48726e-06
ILMN_2230892	3588	IL10RB	interleukin 10 receptor subunit beta	-1.08937	3.00429e-07
ILMN_1810055	83986	ITFG3	family with sequence similarity 234 member A	-1.08915	1.71332e-07
ILMN_1727589	6820	SULT2B1	sulfotransferase family 2B member 1	-1.08847	9.86307e-06
ILMN_1790807	7508	XPC	XPC complex subunit, DNA damage recognition and repair factor	-1.08676	7.71986e-07
ILMN_1797074	10436	EMG1	EMG1, N1-specific pseudouridine methyltransferase	-1.08627	5.40063e-05
ILMN_1726547	4217	MAP3K5	mitogen-activated protein kinase kinase kinase 5	-1.08596	7.70152e-05
ILMN_2164081	59349	KLHL12	kelch like family member 12	-1.08433	2.40371e-06
ILMN_1732969	254225	RNF169	ring finger protein 169	-1.08371	0.000301866
ILMN_1656420		C16orf67	clustered mitochondria homolog pseudogene 3	-1.08371	0.00269717
ILMN_1723678	5630	PRPH	peripherin	-1.08282	7.00443e-07
ILMN_1670079	115209	OMA1	OMA1 zinc metallopeptidase	-1.08231	1.84957e-05
ILMN_1808117	338761	C1QL4	complement C1q like 4	-1.08189	2.334e-06
ILMN_2098297	55698	RADIL	Rap associating with DIL domain	-1.08184	0.000400916
ILMN_1679476	2618	GART	phosphoribosylglycinamide formyltransferase, phosphoribosylglycinamide synthetase, phosphoribosylaminoimidazole synthetase	-1.08157	6.47089e-08
ILMN_1691188	51720	UIMC1	ubiquitin interaction motif containing 1	-1.08039	2.81806e-08
ILMN_1676010	6667	SP1	Sp1 transcription factor	-1.08037	5.52451e-08
ILMN_1713037	5211	PFKL	phosphofructokinase, liver type	-1.08002	2.92975e-06
ILMN_1734707	166012	CHST13	carbohydrate sulfotransferase 13	-1.07923	0.000235389
ILMN_1763568	84287	ZDHHC16	zinc finger DHHC-type containing 16	-1.07845	2.45748e-07
ILMN_1807074	4282	MIF	macrophage migration inhibitory factor	-1.07824	1.44084e-07
ILMN_1770206	50628	GEMIN4	gem nuclear organelle associated protein 4	-1.07812	1.69888e-07
ILMN_1671911	9112	MTA1	metastasis associated 1	-1.07764	5.06226e-08
ILMN_1800590	582	BBS1	Bardet-Biedl syndrome 1	-1.07682	2.92528e-06
ILMN_1768793	8433	UTF1	undifferentiated embryonic cell transcription factor 1	-1.07652	7.24672e-05
ILMN_1794677	11322	TMC6	transmembrane channel like 6	-1.0762	0.000246775
ILMN_1745034	4891	SLC11A2	solute carrier family 11 member 2	-1.07588	2.44327e-07
ILMN_3269719	116985	ARAP1	ArfGAP with RhoGAP domain, ankyrin repeat and PH domain 1	-1.07531	0.000274868
ILMN_1809695	818	CAMK2G	calcium/calmodulin dependent protein kinase II gamma	-1.07499	0.000373668
ILMN_2055477	23016	EXOSC7	exosome component 7	-1.07473	3.39503e-07
ILMN_1746138	146206	RLTPR	capping protein regulator and myosin 1 linker 2	-1.07464	2.20064e-06
ILMN_1802338	11147	HHLA3	HERV-H LTR-associating 3	-1.07439	5.65235e-05
ILMN_1671969	7360	UGP2	UDP-glucose pyrophosphorylase 2	-1.07436	0.00016826
ILMN_1698766	29108	PYCARD	PYD and CARD domain containing	-1.07311	8.0198e-06
ILMN_1670517	548593	SLX1B-SULT1A4		-1.0729	5.42247e-05
ILMN_1665095	26012	NELF	NMDA receptor synaptonuclear signaling and neuronal migration factor	-1.07198	1.94169e-06
ILMN_1656129	57181	SLC39A10	solute carrier family 39 member 10	-1.07197	0.00241272
ILMN_1760201	1786	DNMT1	DNA methyltransferase 1	-1.07194	1.47457e-08
ILMN_1662340	140467	ZNF358	zinc finger protein 358	-1.07172	1.45185e-07
ILMN_2332440	10242	KCNMB2	potassium calcium-activated channel subfamily M regulatory beta subunit 2	-1.07163	0.000184587
ILMN_1729269	285074	LOC285074	anaphase promoting complex subunit 1 pseudogene	-1.0716	0.000962482
ILMN_1788701	11168	PSIP1	PC4 and SFRS1 interacting protein 1	-1.07114	3.2378e-08
ILMN_2328666	9308	CD83	CD83 molecule	-1.07105	0.000130846
ILMN_3225761	6208	RPS14	ribosomal protein S14	-1.07101	4.006e-07
ILMN_2347592	4828	NMB	neuromedin B	-1.07077	8.59249e-07
ILMN_1737157	57655	GRAMD1A	GRAM domain containing 1A	-1.07034	1.72128e-06
ILMN_1657087	151126	ZNF385B	zinc finger protein 385B	-1.06995	8.15681e-08
ILMN_1721628	55150	C19orf73	chromosome 19 open reading frame 73	-1.06846	4.65118e-05
ILMN_1685916	11004	KIF2C	kinesin family member 2C	-1.0671	4.34462e-07
ILMN_1750969	158293	FAM120AOS	family with sequence similarity 120A opposite strand	-1.06696	0.0083478
ILMN_1748109	5189	PEX1	peroxisomal biogenesis factor 1	-1.06678	0.000216049
ILMN_1765520	4528	MTIF2	mitochondrial translational initiation factor 2	-1.06629	9.42817e-07
ILMN_1691476	4638	MYLK	myosin light chain kinase	-1.0661	0.000112759
ILMN_2091347	3417	IDH1	isocitrate dehydrogenase (NADP(+)) 1, cytosolic	-1.06557	7.57931e-08
ILMN_2212909	9833	MELK	maternal embryonic leucine zipper kinase	-1.06435	1.01407e-06
ILMN_1666739	64783	RBM15	RNA binding motif protein 15	-1.06338	1.08266e-07
ILMN_3241262	132430	PABPC4L	poly(A) binding protein cytoplasmic 4 like	-1.06295	4.39104e-06
ILMN_1914857	494513	DFNB59	pejvakin	-1.06241	0.00599356
ILMN_1750102	146956	EME1	essential meiotic structure-specific endonuclease 1	-1.06161	8.22007e-06
ILMN_1723480	684	BST2	bone marrow stromal cell antigen 2	-1.0616	9.58567e-07
ILMN_1770936	84274	COQ5	coenzyme Q5, methyltransferase	-1.06142	3.41856e-07
ILMN_1737953	54903	MKS1	Meckel syndrome, type 1	-1.0614	5.32011e-05
ILMN_1782015	127943	FCRLB	Fc receptor like B	-1.06068	2.35949e-05
ILMN_2072541	22841	RAB11FIP2	RAB11 family interacting protein 2	-1.0601	2.01479e-07
ILMN_1727567	10215	OLIG2	oligodendrocyte transcription factor 2	-1.05965	1.54665e-06
ILMN_1696601	7407	VARS	valyl-tRNA synthetase	-1.05899	3.94889e-08
ILMN_1815319	146223	CMTM4	CKLF like MARVEL transmembrane domain containing 4	-1.05802	1.58697e-07
[truncated: 21,342 more rows]

## Sheet: HGC176
HGC176 (IMD-3 resistant) - Differentially expressed genes IMD-3 vs. Control (48 h treatment)
[truncated: 22,562 more rows]

[truncated: 8 more sheets: CaSki, HeLa, SiHa, UPCI-SCC-90, IPA analysis_Comparison_p-value, IPA analysis_Comparison_z-score, HGC176 vs. HGC178, IPA analysis_HGC176 vs. HGC178]
